# Supplementary material for: CREB Regulates Distinct Adaptive Transcriptional Programs in Astrocytes and Neurons
Source: Sci Rep. 2017 Jul 25;7:6390. doi: 10.1038/s41598-017-06231-x (PMC5526874; doi:10.1038/s41598-017-06231-x)
Supplement: Supplementary file 2 — Supplementary Dataset 1 [file 41598_2017_6231_MOESM2_ESM.xls]

## Sheet: TRAP1q
Astrocytes												Neurons
NE vs CT		FSK vs CT		VP16 vs Null								VP16 vs Null		FSK vs CT
Gene symbol	Fold change	Gene symbol	Fold change	Gene symbol	Fold change							Gene symbol	Fold change	Gene symbol	Fold change
Tmem100	4.01946	Crem	4.14978	Nr4a3	6.27886							Nr4a2	3.94319	Nr4a1	6.97
Dio2	3.68082	Dio2	4.02202	Creb1	5.28559							Crhbp	3.70657	Fos	6.38
Slco1C1	3.02276	Tmem100	3.95723	Crem	5.25583							Fos	3.04557	Nr4a2	5.03
Gem	2.8224	Slco1C1	3.50013	Alkbh5	4.8485							Penk	2.87407	Dusp1	4.3
Crem	2.58273	Gem	3.49458	Rell2	4.67788							Rbp4	2.79962	Vgf	3.6
Baalc	2.42546	Ppp1R3C	3.29071	2310047M10Rik	4.04055							Nr4a1	2.79526	Arc	3
Papss2	2.3779	Bambi	2.66137	Wbscr22	4.03631							Dusp1	2.65142	Srxn1	2.84
Ppp1R3C	2.25402	Papss2	2.57721	Zrsr1	3.98457							Gpr83	2.63434	Tac1	2.63
Rorb	2.2005	Nfkbia	2.40765	Pqlc1	3.84706							Vgf	2.47095	Egr1	2.55
Dgcr6	2.11292	Ednrb	2.31979	Dgat1	3.83356							Rasgrf1	2.17477	Nap1l5	2.49
Nfkbia	2.02854	Srxn1	2.29939	Hagh	3.75275							Slc17a6	2.00798	Scg2	2.44
Ednrb	1.99102	Rcan1	2.26556	Dnajb4	3.69962							Tac1	1.95059	Htr2c	2.31
Srxn1	1.8861	Rorb	2.17242	Nrarp	3.68774							Npy	1.91072	Ptp4a1	2.29
Nr4A2	1.81789	Dgcr6	2.1099	Thap2	3.66524							Nap1l5	1.88902	Per1	2.25
Bambi	1.75659	Ptp4A1	2.09004	Ifrd1	3.65554							Taf13	1.86347	Ppp1r3c	2.21
S1Pr1	1.61287	Nr4A3	1.99768	Fos	3.55391							Gadd45b	1.78733	Ier3	2.21
Rcan1	1.52545	Nkd1	1.93536	Fbxl15	3.50062							Asphd1	1.74431	Ptprn	2.16
Ezr	1.50942	Baalc	1.90983	Rfxap	3.48007							Cgref1	1.72368	Sst	2.11
Nr4A1	1.43113	Cebpb	1.88111	Nr4a2	3.45942							Gad2	1.69904	Npy	2.03
Maob	1.4298	Cbs	1.82376	Dtx1	3.45346							D10Bwg1379e	1.68715	Gpr123	2
Rdh10	1.30955	Plcd4	1.80767	Arf4	3.45168							Sik3	1.66854	Sgk1	2
Bex1	1.29447	Maob	1.70748	Cplx1	3.4136							Trp53inp2	1.64887	S100a10	2
Ptp4A1	1.28884	S1Pr1	1.6831	Insig1	3.36291							Per1	1.64421	Emd	1.96
Nkd1	1.25622	Dkk3	1.68255	Gpam	3.36112							Emd	1.64149	Gadd45b	1.91
Nap1L5	1.2472	Gpt2	1.66656	Sbsn	3.33896							Gaa	1.60365	Ociad2	1.9
Rasl11B	1.22267	Anks1	1.62723	Prpsap1	3.31928							Omg	1.56624	Rgs4	1.76
Plcd4	1.20131	Etnk1	1.60208	Vamp4	3.27803							Cdkn1a	1.52909	Fam46a	1.76
Ifitm3	1.18084	Apcdd1	1.58959	Dmrta2	3.26934							Srxn1	1.49345	Btg1	1.75
Nr4A3	1.18076	Ifitm3	1.56167	1110012L19Rik	3.22231							Ssr4	1.48805	Dusp6	1.75
Cbr3	1.17496	Nr4A2	1.50945	Dexi	3.20093							Ypel4	1.48462	Pmvk	1.71
Dclk1	1.1532	Cdo1	1.48781	Pde2a	3.12577							Crh	1.48164	Sik3	1.69
Lta4H	1.15286	Vav3	1.48636	Impdh2	3.11341							Kcnc4	1.44238	Fosl2	1.66
Dgat1	1.13813	Lta4H	1.42923	Tfb2m	3.09454							Bcap29	1.39336	Ets2	1.65
Gpt2	1.11108	Ddit4L	1.41938	Pard6a	3.06996							Wbp5	1.39016	Impact	1.6
Rgs2	1.09855	Ankrd6	1.36337	Blvrb	3.06702							Slc32a1	1.3722	Plk2	1.58
Vav3	1.09612	Zmiz1	1.35051	Dgcr6	3.05098							Fam65b	1.37201	Spry2	1.56
Etnk1	1.07448	Tob1	1.32269	Dio2	3.03543							Pcna	1.33577	Nefl	1.55
Zmiz1	1.06586	Ezr	1.30504	Wdr45l	3.01398							Ptprn	1.31312	Dclk1	1.53
Cdo1	1.06086	Ntrk2	1.29824	Nr4a1	2.99635							Ets2	1.30496	Fam131a	1.51
Cbs	1.05954	Alcam	1.27126	Gpr19	2.99421							Htr2c	1.29066	Wbp5	1.51
Sema6D	1.05684	Abcd2	1.2682	Cln8	2.98728							Heca	1.28089	R3hdm1	1.5
Trim2	1.05555	Shd	1.26697	Fezf2	2.97131							Cops3	1.25664	St8sia5	1.5
Dkk3	1.05047	Gpr180	1.25546	Hmgn5	2.93234							Scg2	1.25116	Slc2a3	1.48
Alcam	1.03748	Sema6D	1.23748	Gm13889	2.90594							Trafd1	1.25092	Gad2	1.47
Btg1	1.0317	Pnrc1	1.21984	Dnajb9	2.86888							Lgals1	1.22982	Nmnat2	1.46
Emd	1.0315	Add3	1.1946	Gmfb	2.86868							Fosl2	1.2192	Nceh1	1.45
Upp1	1.0154	Dclk1	1.1933	Hpcal4	2.86266							Sst	1.21586	Pde7b	1.43
Aldh9A1	1.00544	Actr3B	1.18073	Esrra	2.86024							St8sia5	1.17946	Ppt2	1.42
Rfxap	0.996768	D230025D16Rik	1.17855	Acot2	2.8532							Tmod1	1.17914	Pde1a	1.41
Gm13889	0.987864	Btg1	1.17797	Emd	2.84555							Impact	1.17913	Trp53inp2	1.41
Ntrk2	0.976489	Kctd1	1.1729	Tle1	2.83314							Gng4	1.16789	Selk	1.41
Kctd1	0.974647	Ift27	1.1673	Abhd5	2.82637							Fkbp2	1.15939	Bex1	1.4
Pnrc1	0.968435	Mapk10	1.13928	Kti12	2.82058							Glra2	1.1558	Slc3a2	1.4
Hsd11B1	0.954289	Igsf11	1.13853	Dclk1	2.81734							Syne1	1.15488	Slc6a17	1.4
Chst1	0.951603	Cml5	1.13115	Fgd6	2.78499							Lynx1	1.14993	Crh	1.39
Ddit4L	0.931129	Camk2N1	1.12865	Myd88	2.76777							Ogdh	1.13659	Tagln3	1.39
Ndufa5	0.925782	Aldh9A1	1.11214	Mxi1	2.76207							Susd4	1.13448	Pi4k2a	1.38
Shd	0.914573	Omg	1.07213	Wrnip1	2.72782							Camk2n2	1.12646	Cdh13	1.37
Coq10B	0.911567	Nap1L5	1.06224	Rassf1	2.72117							Hdac5	1.10848	Camk2n2	1.37
Fam49A	0.907105	Fzd1	1.05522	Tuba4a	2.71178							Zcchc12	1.1023	Dnajc12	1.37
Zdhhc14	0.899972	Amd1	1.05215	Josd1	2.70005							Fbxo2	1.09045	2009-09-01	1.36
Igsf11	0.895229	Dnajc12	1.05164	Mt1	2.6982							Pnpo	1.08599	Pde10a	1.36
Fbxo33	0.881706	Rdh10	1.04462	Pfkp	2.68677							Itm2a	1.08315	Sfxn3	1.36
Oxnad1	0.867109	Ddit4	1.03414	Serf1	2.68152							Iqsec3	1.08284	Rab27b	1.36
Acot2	0.86466	Mcfd2	1.02349	Zfp110	2.67108							Hyou1	1.07842	Cd151	1.35
Gpld1	0.862463	Rgs2	1.01672	Taf11	2.65781							Ifrd1	1.07726	Plch2	1.35
Apcdd1	0.855834	Bex1	1.01055	Cbr3	2.64346							Tulp4	1.07261	Myh9	1.35
Bmpr1B	0.843702	Wscd1	0.999425	Acox1	2.61972							Htra1	1.06601	Jund	1.35
Pmvk	0.843661	Mmd2	0.996618	2410127L17Rik	2.61662							Stx5a	1.0626	Sorbs1	1.34
D230025D16Rik	0.840989	Igfbp4	0.986736	Rdm1	2.61342							Dnajb2	1.04685	Cnn3	1.34
Cebpd	0.832684	Ppp1R1B	0.974839	Mvd	2.60546							Dnajc12	1.03966	Mcl1	1.34
Tob1	0.830207	1190005I06Rik	0.971687	Eif2b4	2.59971							Grin1	1.03358	Clstn3	1.33
Ankrd6	0.829232	Atp2A2	0.965553	Upf3b	2.57977							Thsd7a	1.01659	Slc20a1	1.33
Actr3B	0.825055	Fezf2	0.954917	Lrrfip2	2.55408							Trak1	1.00413	Fbxo33	1.32
Cth	0.820025	Sgip1	0.952974	Tmem56	2.54978							Gda	0.999729	Dos	1.32
Wscd1	0.815367	Dnaja4	0.952456	Rab24	2.54384							Med14	0.998393	Syt13	1.32
Camk2N1	0.774086	Meis2	0.934438	1810031K17Rik	2.53144							Map1lc3a	0.996945	Grin1	1.31
Dnajc12	0.766545	Casp6	0.9193	Ciapin1	2.5253							2004-09-01	0.995504	Adam9	1.31
Mapk10	0.763884	Ccdc28B	0.916746	Ahcyl2	2.5174							Phyh	0.982211	Nr2f1	1.3
Abcd2	0.752359	Dgat1	0.91116	Foxg1	2.51708							Rnf217	0.974729	Gng4	1.3
Trmt6	0.752332	Mphosph6	0.897491	Taf9	2.51603							Hspa14	0.9717	Aif1l	1.3
Meis2	0.744747	Cyp2D22	0.886876	Chka	2.5147							Oat	0.966571	Eprs	1.3
Glrx	0.735645	Inpp5J	0.886606	Spire1	2.50421							Nrn1	0.962058	Txnrd1	1.29
Acsl3	0.733125	Gpr155	0.881762	Trmt61a	2.4986							Eif2c2	0.957726	Avpi1	1.29
Camta2	0.729075	Ndufa5	0.879384	Stk19	2.49107							Ninj1	0.956358	Lypla2	1.29
Mcfd2	0.725145	Mxi1	0.872767	Nebl	2.48347							Armcx1	0.955523	Hars	1.28
Hsph1	0.723147	Mpzl1	0.858868	Riok3	2.48094							Dnajb4	0.955344	Bex4	1.28
Naf1	0.72018	1110012L19Rik	0.8546	Rnmt	2.47153							Tpt1	0.944736	Rpa1	1.28
Casp6	0.718617	Trim2	0.849655	Rspry1	2.45679							Os9	0.942184	Cltc	1.27
G0S2	0.714492	Rfxap	0.847819	Plekhf1	2.45671							Igf1	0.942067	Ptma	1.27
Gpr180	0.705601	Gpld1	0.847501	Med22	2.45259							Fam70a	0.941245	Pqbp1	1.27
1110012L19Rik	0.701153	Tril	0.836421	Bms1	2.44454							Rrp1	0.940744	2010204K13Rik	1.27
Mfap3L	0.700308	Sik3	0.83145	Dnajc12	2.44343							Sez6l2	0.939846	Oat	1.26
Sgip1	0.699295	Ncald	0.82625	Rnf4	2.44181							Pde1b	0.936473	Atp5d	1.26
Bag3	0.69538	Ppp2R3C	0.82378	Kpna1	2.43978							Coq7	0.933012	Chgb	1.26
Zfand5	0.686343	Fbrsl1	0.822416	Cebpb	2.43903							Pmvk	0.931131	1500003O03Rik	1.25
Pop5	0.68614	Ubl3	0.820214	Slc35e4	2.43144							S100a1	0.930967	Rell2	1.25
Mapk6	0.681803	Arid5A	0.819987	2310011J03Rik	2.43063							Chchd10	0.927961	Shisa5	1.25
Inpp5F	0.676716	Stat3	0.816728	Bdh1	2.42256							Bcl6	0.925172	Trmt112	1.25
Spire1	0.674951	Sgpp1	0.806392	Mrpl40	2.42233							Rgs2	0.912654	Psmb2	1.24
Hspa2	0.673872	Mpc2	0.805835	Ube2j1	2.41815							Chga	0.911505	Spock2	1.24
L2Hgdh	0.672727	Entpd2	0.804336	3110043O21Rik	2.41777							Camk1	0.910512	Rpl22l1	1.24
1810041L15Rik	0.668788	Mt1	0.786987	Ddhd1	2.41081							Rgs8	0.908225	Slc25a3	1.24
Bdh1	0.664886	Ahcyl2	0.783347	Stambpl1	2.40773							Bex2	0.90445	Clcn6	1.23
Agpat4	0.660376	Lmo1	0.773919	Gdap2	2.40196							Skil	0.902679	Bscl2	1.23
Ubl3	0.656221	Il18	0.766413	Adipor2	2.39418							Pde4d	0.900934	Amd1	1.23
Dhrs4	0.650391	Prrx1	0.763546	Aig1	2.39005							Anxa5	0.900546	Asphd1	1.22
Diras2	0.644521	Pdcd4	0.758545	Eprs	2.3881							Uap1	0.895866	Gclm	1.22
Sgpp1	0.644175	Hsd11B1	0.751428	Nip7	2.37393							Fezf2	0.894779	Eno2	1.22
Lmo1	0.63784	Tmem218	0.747713	Ptges2	2.37141							Homer1	0.892846	Sgip1	1.22
Dnaja4	0.630415	Entpd5	0.746511	Gabarapl1	2.36145							Syt13	0.890697	Nlgn2	1.21
Lrtm2	0.627691	Hsdl2	0.744715	Nudt19	2.34662							Grhpr	0.887496	Capns1	1.21
Tuba4A	0.617393	Trmt6	0.738582	Thap11	2.33668							Nrsn1	0.886567	Eif3d	1.2
Rnf145	0.609183	March8	0.736212	Ppp3r1	2.32736							Josd1	0.874876	Shc3	1.2
Polr3K	0.607165	Ypel3	0.735736	Prepl	2.32633							Slc6a8	0.873855	Eif1	1.19
Mpc2	0.598939	Nudt7	0.728503	Hacl1	2.3221							Dhrs1	0.872611	Kctd1	1.19
Chsy1	0.597346	Slc25A34	0.728227	Slc30a4	2.31216							Wdr61	0.869513	Eif4a1	1.18
Shc3	0.596179	Gldc	0.727406	Tmem115	2.29508							Pi4k2a	0.864903	Prkar1a	1.18
Ccdc28B	0.586095	Hip1R	0.722414	Bag5	2.28029							Slc45a1	0.856532	Pitpna	1.18
Anks1	0.584824	Hes6	0.721486	Ctu2	2.27976							Rcan2	0.846994	Pld3	1.18
March8	0.580532	Timp4	0.719918	Rab21	2.26621							Tmed3	0.839882	Lrrc8d	1.17
Atp2A2	0.574533	Ifitm2	0.715644	Etnk1	2.26352							Tceal8	0.839338	Kcmf1	1.16
Slc1A2	0.570421	Fbxo33	0.709394	Paip2b	2.25586							Mul1	0.835497	Cox7a2l	-1.15
Lhx2	0.568561	Tank	0.709215	Pdxp	2.24567							Sfxn3	0.827313	Ncald	-1.16
Gpr155	0.567937	Slc2A1	0.706487	Hist2h2be	2.23275							Ttyh1	0.826209	Khdrbs3	-1.16
Fam19A5	0.566926	Auh	0.7062	Stk11	2.23026							Ube2j1	0.825932	Rap2b	-1.17
Tm2D1	0.565081	Atp1B2	0.705883	Nek1	2.22961							Timm17b	0.823826	Kcnd3	-1.17
Stat3	0.563628	Tle1	0.704395	H3f3b	2.22903							Prickle1	0.82301	Rora	-1.17
Dexi	0.554908	Tcp11L2	0.702012	Acss2	2.22327							Slc8a3	0.816842	Smyd2	-1.18
Aimp2	0.546843	Fam163A	0.699951	Pi4k2a	2.22253							Gad1	0.81628	Pik3r2	-1.19
Arid5A	0.543243	Dbndd2	0.6995	Srxn1	2.21876							Isca1	0.812581	Ank	-1.2
Htra1	0.541941	Nlk	0.698167	Gatc	2.2063							Spock1	0.811156	Ankrd40	-1.2
Fam181b	0.538689	B4Galt6	0.697731	Hist3h2a	2.20616							Gnl1	0.80863	Abhd3	-1.2
Fdx1	0.537232	Acsl6	0.695453	Ptp4a1	2.19835							2210016F16Rik	0.807745	Med24	-1.21
Gmpr	0.533593	Pard6A	0.690982	Pcna	2.17992							Ctu2	0.804864	Gdap1l1	-1.21
Fbrsl1	0.528285	0610040J01Rik	0.685513	Cspg5	2.17918							Pmepa1	0.804046	Uros	-1.21
Nfe2L2	0.527926	Hsph1	0.685411	Ndufa5	2.16981							Guk1	0.803111	Snx16	-1.22
Trmt61A	0.526123	Gas1	0.683786	Tmed5	2.16978							Eprs	0.796728	Slc25a5	-1.22
D19Bwg1357E	0.523736	Ncoa1	0.682775	Sfxn3	2.16436							Ppp1r3c	0.793119	Eef1a2	-1.22
Mxi1	0.520789	Bmpr1B	0.680263	Creg1	2.16122							Resp18	0.791701	Ypel2	-1.22
Hspa5	0.520158	Spire1	0.67933	Rabgef1	2.15497							Arfip2	0.78893	Dixdc1	-1.22
Golph3	0.520023	Mif4Gd	0.677005	Vps37a	2.14159							Selk	0.788673	Chst1	-1.23
Prrx1	0.519607	Cbr3	0.673217	Aff4	2.13875							Iscu	0.787084	L3mbtl2	-1.23
Cxcl14	0.518194	Slc25A18	0.67082	Hspa5	2.13302							Arhgap26	0.77926	Sobp	-1.23
Galnt11	0.513767	Polr3K	0.664091	Pak4	2.13026							Spry2	0.777611	Akt2	-1.23
Prorsd1	0.51373	Diras2	0.663356	Anapc2	2.1212							Clstn3	0.777151	Hip1r	-1.23
Dnajb6	0.511928	Zfand5	0.66204	9130011J15Rik	2.11798							Rgs20	0.776994	Zdhhc23	-1.24
Dbndd2	0.5117	Fam49A	0.661494	Zfand2a	2.11395							Arid5b	0.773939	Sesn1	-1.24
Sbsn	0.511124	Hspa2	0.658872	Gpn1	2.11224							Dos	0.77309	Rasgef1a	-1.24
Xbp1	0.509251	Taf13	0.657221	H2-Ke6	2.11046							Kcnf1	0.771253	Tef	-1.25
1700123O20Rik	0.508262	Fam19A5	0.64714	Pim3	2.10956							Slc6a17	0.770618	Eya1	-1.25
Hsdl2	0.508119	Reep5	0.643994	Cenpv	2.1089							Esd	0.769434	1110067D22Rik	-1.25
B4Galt6	0.508067	Ppap2B	0.642716	Rpf2	2.10864							Cltb	0.767942	Ube2e3	-1.25
Rlbp1	0.50536	Lace1	0.640212	Zc3h10	2.10771							Pard6a	0.76641	Itpka	-1.25
Hif1A	0.504056	Rragd	0.633601	Napa	2.1002							Pde10a	0.763948	Fhl1	-1.26
Tmem198B	0.503309	Acot2	0.633578	Hspa2	2.08834							Acadvl	0.760201	Creg2	-1.26
Rhobtb3	0.50268	Rbp1	0.630524	Prdx5	2.08655							Sgk1	0.757907	Fut8	-1.27
Hopx	0.499129	Nr2E1	0.63015	Bex1	2.08205							Nmnat2	0.74537	Adam11	-1.27
Cbr1	0.4974	Rlbp1	0.625843	Trim2	2.07562							Gab2	0.745034	Cttnbp2	-1.27
Ctsf	0.496343	Mtmr6	0.623431	Lrrc58	2.07433							Rell2	0.744044	Arl4c	-1.27
Nlk	0.496326	Prodh	0.614731	Fxn	2.07206							6430548M08Rik	0.742131	Prkab2	-1.27
Tmem164	0.494412	Caskin1	0.613749	Gnas	2.06024							Slc2a3	0.738957	Acpl2	-1.27
Cyp4V3	0.493789	Atp6V1E1	0.601927	Tex264	2.05412							Pcgf5	0.7337	Kcnk2	-1.28
Pde2A	0.491274	Htra1	0.599332	Klf4	2.0468							Ttc19	0.733072	Stoml1	-1.29
Eprs	0.490691	Rhobtb3	0.596186	Pitpnm1	2.04276							Usp2	0.725803	Sirpa	-1.3
Mpzl1	0.489372	Naf1	0.593814	Dlat	2.02413							Nudt18	0.723436	Tmeff2	-1.31
Auh	0.488604	Emc9	0.590132	Shd	2.02159							Gsn	0.719059	Sh3bp5	-1.31
Med31	0.486433	Pcmtd2	0.586404	Mnt	2.02005							Zfp612	0.707766	Kcnab1	-1.31
Ift27	0.4839	Psma6	0.582761	Tmem5	2.0181							Ssna1	0.706158	Wwc1	-1.31
Clasp2	0.481399	Coq10B	0.579835	Cpt1a	2.0177							Entpd6	0.700763	2310022B05Rik	-1.32
Maoa	0.480319	Fn3K	0.578822	Nat8l	2.01064							Rnf34	0.699592	Epn2	-1.32
Tmem109	0.480006	Ptma	0.575679	Dda1	2.01017							Tacc1	0.698899	Adamts3	-1.32
Cisd3	0.479823	Slc1A2	0.571368	Foxo3	2.0021							Rwdd4a	0.698406	6330403A02Rik	-1.32
Vhl	0.477727	Necap1	0.569754	Hsdl2	2.00002							Napa	0.697918	Ptn	-1.33
Ankrd24	0.477595	Cisd3	0.569459	Pgp	1.98984							Rdbp	0.697228	Ndrg3	-1.33
Atp6V1E1	0.476658	Tuba4A	0.565249	Csdc2	1.98745							Pitpnm1	0.694935	Tmem47	-1.33
Rnf34	0.476357	Ctsf	0.565042	Zfp622	1.98737							Fam108a	0.692994	Fam13b	-1.34
Ecsit	0.476205	Fam181B	0.560425	Clip3	1.9816							Mmd	0.692609	Ndrg2	-1.34
Gldc	0.476189	Prorsd1	0.559687	Ppp1r11	1.97838							Ank3	0.691856	Fam73a	-1.35
Tmem184C	0.47178	Cebpd	0.558437	Rilpl1	1.97542							Nap1l2	0.689386	Ajap1	-1.35
Tfrc	0.470148	Dexi	0.558284	Slc30a1	1.97005							Ssu72	0.686004	Mgll	-1.37
Il18	0.468138	Agpat4	0.555684	Herpud1	1.95936							Btg1	0.685598	Isoc1	-1.38
Tpt1	0.465547	Emp2	0.555051	Pxmp4	1.95804							Laptm4b	0.680104	Rph3a	-1.38
Cyp2D22	0.464788	Hexim1	0.554381	Srsf1	1.95419							Cope	0.678574	Eif1b	-1.39
Taf13	0.463757	Cdk19	0.551319	Slco1c1	1.94935							Ngef	0.677503	NA	-1.39
Chst10	0.463177	Slc30A1	0.550209	Tlcd1	1.94859							Acsl5	0.674698	Dgkz	-1.41
Ube2J1	0.461745	Mkks	0.550205	Foxk2	1.94068							Porcn	0.674405	Hpca	-1.41
Abr	0.461156	Galnt11	0.550098	Ahi1	1.94047							Cerk	0.673008	Rab31	-1.42
Fzd1	0.461126	Gabarapl2	0.549755	Trpt1	1.93855							Plat	0.669464	Calb1	-1.44
Ahcyl2	0.459568	Dnaic1	0.547189	Hyou1	1.93483							Cit	0.664638	AI593442	-1.49
Necap1	0.457848	H3F3A	0.546652	Ddn	1.93438							Cgrrf1	0.662539	Pcsk2	-1.53
Impdh2	0.456014	Nrarp	0.54498	Nap1l5	1.93079							Fam162a	0.660386	St6galnac5	-1.55
Myd88	0.453594	Acad11	0.542093	Alkbh6	1.92859							Vamp4	0.658451	Rasa3	-1.56
Alas1	0.452924	Phyhipl	0.541911	Camk2n2	1.91555							Tnnc1	0.656932	Plcxd2	-1.57
Rpap2	0.446336	Cspg5	0.541619	Gars	1.91439							Slc25a3	0.655404	Bcan	-1.6
Mertk	0.443069	Ulk1	0.540617	BC005624	1.91334							Cdk11b	0.654527	Foxo1	-1.6
Tle3	0.441684	Ctnnbl1	0.53863	Fam54b	1.9048							Siva1	0.650957	Hopx	-1.61
Slc20A2	0.441678	Jak2	0.538206	Dnlz	1.90032							Etv5	0.647941	Car10	-1.61
Hsp90B1	0.44079	Mphosph8	0.536053	Sec16a	1.89596							Prr13	0.647664	Cryab	-1.71
Sat1	0.439337	Mdp1	0.535831	Zbtb43	1.89363							Rrp7a	0.647379	Grm3	-1.77
H2-Ke6	0.439266	Nfe2L2	0.534951	Sec61a1	1.89326							Kdm6b	0.646386	Aldoc	-2.04
Slc30A1	0.43891	Them4	0.534046	Abcf3	1.89041							Prkag1	0.646272	Thrsp	-2.16
Inpp5J	0.438543	Serpina3N	0.533354	Hspa4l	1.88719							Ift27	0.644542	Mfge8	-2.36
H3F3A	0.437108	Clasp2	0.532802	Dnajc5	1.88369							Ankrd34b	0.640564
Gabarapl2	0.437084	Upp1	0.532542	Cdc42se2	1.8808							Gpx4	0.639542
Galnt1	0.43694	Camta2	0.531597	Zkscan3	1.87741							Mrpl41	0.636471
Ptma	0.436331	Golph3	0.528384	Cycs	1.87458							Gtf2b	0.6346
Ndrg4	0.434064	Mfap3L	0.527526	Hexim1	1.87272							Cycs	0.634527
D1Ertd622E	0.433627	Bdh1	0.527043	Stard7	1.86769							Hnrnph2	0.630815
Ninj1	0.432381	Nol4	0.524675	Meis2	1.86473							3110043O21Rik	0.630292
Dbt	0.429033	Ezh1	0.524038	Klhl22	1.8571							Impdh2	0.628979
Entpd5	0.427511	Cln8	0.523113	Socs4	1.84705							Pdxk	0.628617
Rab6A	0.42675	Itsn1	0.518441	Cdc42se1	1.83138							Klhl12	0.62329
Dhx30	0.426292	Galnt1	0.518036	Wipi2	1.82855							Etnk1	0.621507
Ift57	0.423026	Acsl3	0.517731	Abcf1	1.82686							Bcap31	0.620746
Tmco1	0.421813	Cyp4V3	0.516875	Cnot7	1.82281							Ccdc32	0.617276
Fam163A	0.421792	Ppt2	0.514991	Taf2	1.81999							Arpc3	0.612244
Nkiras1	0.417821	Tmem184C	0.512189	Etf1	1.81756							Exosc7	0.609516
Gpx4	0.417194	Tmem47	0.511044	Nsdhl	1.81748							Spred2	0.607497
Hagh	0.416865	Ttc30B	0.510487	Aen	1.80474							Cetn4	0.605517
Abhd8	0.414248	Ccdc28A	0.51045	Zdhhc14	1.80469							Odc1	0.604831
Emp2	0.414105	Zadh2	0.508405	Tiparp	1.79869							Hirip3	0.60461
Mkks	0.412557	Olig1	0.508355	Cd164	1.7948							Ppargc1a	0.604073
Fam195A	0.410808	Tmem14A	0.506775	Zfp37	1.7892							Agpat4	0.598761
Mdfic	0.409853	Dnajb6	0.506653	Rnf126	1.78865							Plekhg5	0.598398
Ppt2	0.409365	Trpt1	0.504414	Pdxk	1.7864							Mdh1	0.59629
Mrps12	0.403584	Grhpr	0.504058	Rab33a	1.78532							Mtap9	0.59535
Rragd	0.403238	Pink1	0.503471	Utp18	1.7801							Ndel1	0.594439
Mrps2	0.402913	Pou3F3	0.503106	Ccnh	1.77908							Pknox2	0.591073
Hist1H2Bc	0.39916	Vhl	0.501241	Pcgf5	1.77072							Tmem66	0.590898
Bola1	0.398319	Oxnad1	0.495898	Naf1	1.7682							Ngfrap1	0.589809
Eef1E1	0.394707	Lrrc16A	0.495706	Tmem66	1.76755							Slc25a16	0.587743
Ifitm2	0.394521	Abhd8	0.494455	Ttc9c	1.7674							Efr3a	0.58753
Ppap2B	0.394314	Chst1	0.494395	Usp22	1.76615							S100a16	0.587313
Gltscr2	0.393929	Klhl25	0.491293	Tinf2	1.76609							Hsd17b11	0.584927
Eid2	0.392943	Slc38A3	0.488531	Cend1	1.76506							Gnb5	0.583814
Tspan33	0.390028	Rpap2	0.487685	Dync1li2	1.75603							Hars	0.583728
Acsl6	0.389841	Wdr6	0.487184	Tox2	1.75313							Vip	0.57838
Rbm4	0.386944	Kctd15	0.487137	Slc25a28	1.74849							Ttc9	0.576263
Ttc30B	0.386843	Emd	0.484858	Nkiras1	1.74786							Gnl2	0.57149
Cd47	0.384802	Mapk6	0.483329	Mboat7	1.74344							Etfb	0.570227
Tmem218	0.383944	Hagh	0.482095	Fam136a	1.74134							Lhfp	0.570121
Sugp1	0.378725	Npl	0.481545	Abt1	1.7392							Prdx5	0.564944
Pcmtd2	0.37858	Eid2	0.480607	Pdrg1	1.73837							Bscl2	0.563609
Pex16	0.376868	Slc25A14	0.478224	Ppargc1a	1.73816							Mrpl17	0.562245
Tfb2M	0.376309	Tmem107	0.473957	Hars	1.73458							Dgkg	0.561928
Slc25A33	0.376249	Rnf34	0.47376	Slc6a9	1.72321							Pik3r4	0.558791
Ndufaf4	0.376043	Med31	0.473759	Smarca5	1.72267							Clu	0.555373
Atad3A	0.37564	Bola1	0.473617	Bex2	1.72234							Shh	0.553941
Sgtb	0.375558	Dhrs3	0.473529	Ptpmt1	1.71846							Dgcr6	0.553622
Cluap1	0.374279	Emx2	0.469646	Rrp1	1.71436							Phf15	0.553242
Wdr70	0.37315	Rnf167	0.467882	Mul1	1.70348							Ggt7	0.552653
Emx2	0.372907	Gpx4	0.466295	Gfer	1.6998							Nup35	0.552262
Psma6	0.370338	Ostm1	0.465319	Dnajb1	1.69945							Myeov2	0.551806
Smyd4	0.369075	Fgfr2	0.464232	Yy1	1.69924							Tmem176b	0.551703
Vps28	0.368881	Creg1	0.463874	Med29	1.69847							Bcl2	0.546393
Kctd15	0.367859	Plekhg1	0.463715	Fam108a	1.69745							Sra1	0.54637
Nudt16	0.366966	Sat1	0.462099	Klf13	1.69694							Pja1	0.5458
Slc25A34	0.36687	Rnd2	0.461861	Atg4a	1.6967							Use1	0.545634
Pou3F3	0.366358	Maoa	0.460656	Strap	1.69651							Cnn3	0.543663
Entpd2	0.365203	Abr	0.459725	Spsb3	1.6954							Cdk2ap1	0.543169
Msl3L2	0.356854	L2Hgdh	0.458849	Endog	1.69505							Hs3st2	0.541462
Naa50	0.356261	Srp19	0.456998	Tst	1.69044							Rpl41	0.537927
Tmem5	0.356201	Tmem198B	0.453013	Galt	1.68442							Cplx1	0.535132
Nudt9	0.355778	Cd47	0.452905	Samd8	1.6815							Slc35e2	0.528126
Zadh2	0.352781	Rundc3A	0.452462	Heca	1.67998							Uqcrh	0.528041
Pphln1	0.348457	Adi1	0.450835	Znrd1	1.67986							Prickle2	0.527605
Pkd2	0.348431	Nxf1	0.44993	Jakmip1	1.67825							Nol4	0.524402
Casc4	0.346918	Cript	0.449853	Ccrn4l	1.67791							Tnk2	0.522918
Impact	0.346358	Uros	0.448981	Tor1aip1	1.67618							Tspan17	0.521811
Adi1	0.345649	Ndrg4	0.447575	Map1lc3a	1.67554							Yif1a	0.521627
March6	0.343478	Rilpl2	0.446907	Tnfaip2	1.67298							Adam9	0.520171
Pbx1	0.342731	Nr2F1	0.446542	Isca1	1.6729							Plk2	0.517371
Grhpr	0.34251	Ndrg2	0.445151	Vcpip1	1.67143							Mrps12	0.516821
Gcsh	0.341914	Fbxo2	0.441582	Impact	1.67113							Cog1	0.51492
Atp2C1	0.340785	Asb8	0.44141	Nr1d1	1.66848							Tsen34	0.510477
Chchd4	0.337849	Ranbp10	0.440308	Mrpl10	1.66517							Dnajb11	0.508436
Aco2	0.337557	Sqstm1	0.440219	Caskin1	1.66446							Ikbkb	0.507164
Ddit4	0.337207	Rbl2	0.439207	Kdm6b	1.66026							Dlgap2	0.506787
Tifa	0.336621	Mrps12	0.438108	Tspan33	1.65609							Lrrfip2	0.505453
Bcl6	0.335263	Paip2	0.436086	Dnajb6	1.65437							Pak1ip1	0.504234
Synj2Bp	0.334429	Tob2	0.435928	6430527G18Rik	1.65403							5730409E04Rik	0.504189
Cript	0.334225	Aco2	0.432009	Naaa	1.65263							Serf2	0.502568
Esrra	0.331918	Mertk	0.429397	Klf9	1.65208							Mpdz	0.498144
Usp46	0.331505	Nudt9	0.42439	Nedd9	1.64917							Chgb	0.498079
Ncoa1	0.328611	Tle4	0.420238	Nlgn2	1.64687							Arl2	0.49777
Ppp2R5E	0.328163	Evl	0.419882	Acot1	1.64645							Dnajb1	0.49674
Zfr	0.326934	Dbt	0.419664	Pdhb	1.64141							Dnttip1	0.490873
Serpinb6A	0.326901	Pnkd	0.419477	Ptpn11	1.64116							Dcaf11	0.486663
Hexim2	0.326485	Tmem64	0.41804	Arl6ip4	1.63883							Dclk1	0.483972
Ndufaf1	0.325561	Zdhhc14	0.417658	Ddit3	1.63751							Ubxn2a	0.481536
Gnpda1	0.325154	Pex11A	0.417595	Fbxo33	1.63694							Parm1	0.481359
Fbxl15	0.324139	H2-Ke6	0.417514	Mfsd11	1.62817							Ppp2r5a	0.48071
Htatsf1	0.323899	Ecsit	0.41747	Mif	1.62136							Efna5	0.478976
Bc023829	0.323387	Ankrd24	0.415846	Tcn2	1.6212							Adipor2	0.476139
Slc25A14	0.323158	Slc25A33	0.41575	Prkrip1	1.61879							Rbm42	0.475972
Zhx1	0.323099	Cxcl14	0.415113	Mzt1	1.61477							Uqcrq	0.474961
Slc2A1	0.322543	Wdr11	0.411067	Xpot	1.61225							Pcbp3	0.473294
Glud1	0.32185	Nkiras1	0.411039	Ppp1r2	1.60716							Twf1	0.472175
Hexim1	0.321846	Slc25A19	0.410126	Elovl5	1.60523							Nefl	0.471677
Mrps34	0.319705	Tnk2	0.409531	Rela	1.60468							Ckap4	0.470891
Tex264	0.319682	Trp53Inp2	0.408643	Ube2ql1	1.60358							Tox2	0.470183
Rnf149	0.316977	Impact	0.407402	Fam82a2	1.60279							Heatr7a	0.466945
Slc20A1	0.312813	Mut	0.406823	D230025D16Rik	1.59845							Eif2b1	0.464009
Plekhg1	0.310924	Kdm6B	0.402751	Tle4	1.58917							Ppp1r1a	0.463347
Ube2N	0.307934	Pop5	0.402555	Opa3	1.58732							Entpd4	0.463204
Endog	0.305067	Synj2Bp	0.401348	Dck	1.58361							Uqcr11	0.46294
Polr1C	0.303456	Tmed4	0.400437	Dcun1d2	1.58075							Fahd2a	0.460679
Sap30Bp	0.30332	3110043O21Rik	0.398531	Utp3	1.57662							Ubn1	0.460008
Pdcd4	0.303248	Top1	0.397309	Ap4s1	1.57593							Preb	0.458601
Aig1	0.303086	Gpr19	0.396672	Dcaf12	1.57526							Ndufa1	0.457921
Tacc1	0.302401	Mdfic	0.395184	5730469M10Rik	1.571							Myl4	0.456672
Gtf2F1	0.301693	Zbtb20	0.393171	Nars	1.56993							Surf1	0.449205
Mrps18A	0.300817	Tm2D3	0.389027	Cdv3	1.56819							Pcca	0.447553
Nars2	0.300648	Rabep2	0.388726	Ino80e	1.5681							D10Jhu81e	0.44725
Nxf1	0.297625	Id1	0.388484	Hsd17b7	1.56614							Hivep3	0.444252
Polr2I	0.296018	Fuom	0.387361	Arl1	1.56482							1810046J19Rik	0.443963
Nr2F1	0.295812	March6	0.386926	Tspyl1	1.56178							Gns	0.442269
Zfp672	0.2954	Snap25	0.386871	Gpr180	1.55863							Tom1	0.440847
Cstf2	0.291401	Atp2C1	0.385757	Tada1	1.55693							Fam98a	0.438819
Vamp2	0.291364	Add1	0.385318	Yars	1.55579							Dhps	0.438248
Pdxk	0.290179	Tmco1	0.384583	Prkx	1.55315							Ldhb	0.438047
Rps13	0.290052	Bcl6	0.38452	Slc27a1	1.55299							Rims2	0.43693
Mrps36	0.288665	Ftl1	0.383992	Col4a3bp	1.54694							Tmem59l	0.432436
Pus1	0.286637	Chka	0.383894	Ccdc32	1.54262							Pak3	0.429611
Tmem14A	0.283689	Dcaf11	0.382389	Sesn1	1.53996							Rtkn	0.428366
Mtmr6	0.283096	Khdrbs3	0.380015	Trmt6	1.53944							Ptp4a1	0.427998
Kti12	0.282765	Dynll2	0.378782	Ubp1	1.53939							Macrod1	0.4264
Pam16	0.280836	4833420G17Rik	0.378287	Ptma	1.53498							Tmcc3	0.425332
Tmx1	0.278905	Wdr70	0.377615	Atf4	1.5334							Hps4	0.42415
Rilpl2	0.277222	Zfr	0.377484	Rbm4	1.53235							Cend1	0.422806
Acbd6	0.275329	Tspan33	0.376743	Bod1	1.52976							Dvl1	0.420286
Hspa8	0.273239	Rnpc3	0.375733	Naa50	1.5288							Sdf2	0.419235
Rnpc3	0.271562	1700021F05Rik	0.375097	Sars	1.51895							Prpf6	0.419068
G3Bp1	0.268758	Gnpda1	0.374655	1110003E01Rik	1.51835							Wrnip1	0.415147
Skiv2L2	0.268457	Hist1H1C	0.374196	Rnf34	1.5183							Abcf3	0.414876
Reps1	0.268392	Nudt13	0.372916	Eif1a	1.51743							Sbds	0.413847
Arap2	0.268244	Aimp2	0.372735	Cdkn1b	1.51533							Gltp	0.413019
Prpsap1	0.264681	Ninj1	0.3724	Polr2i	1.51525							2009-09-01	0.411372
Slc25A19	0.264092	Gripap1	0.372087	Pcyt2	1.51402							Btbd6	0.400895
Luc7L2	0.263795	1500011B03Rik	0.37136	Slc35f5	1.51056							Rps6ka2	0.400604
Tra2A	0.263338	Foxg1	0.370067	Baz1b	1.50885							Gripap1	0.400283
Zfp706	0.259796	Pstk	0.368812	Rogdi	1.50797							Wipi2	0.39709
Rab3A	0.259227	Shc3	0.368512	Gnb5	1.50475							9630033F20Rik	0.394706
Foxg1	0.259053	Nat8	0.368075	Mbnl2	1.50344							Pi4ka	0.394676
Rsrc2	0.258948	Dhx30	0.367047	Gpd1l	1.49987							Sncb	0.391682
Pard6A	0.258757	Alas1	0.366872	Twistnb	1.4953							Gabarapl2	0.390049
Pex19	0.256967	Abat	0.363404	Eif6	1.4937							Vps33a	0.379329
Sec11C	0.254443	Atg14	0.361064	Spag9	1.49216							Rnf166	0.375127
Tomm70A	0.254376	Fbxl20	0.359916	Rilpl2	1.48779							Fam82a2	0.374848
Mrps26	0.252333	Letmd1	0.359743	Tob1	1.4876							Pam16	0.374718
Tbc1D14	0.252272	Tex264	0.356778	Kdm1a	1.48611							Hip1r	0.372996
Ppp1R11	0.252036	Csdc2	0.356768	Gtf2f1	1.48425							Gpr162	0.372571
Rpl28	0.251054	Agt	0.356657	Psen1	1.48255							Maged1	0.36971
Etf1	0.250518	Ccng2	0.35615	Zhx3	1.4812							Pnmal2	0.369535
Mphosph8	0.247609	Sugp1	0.355864	Bysl	1.48083							Sdhb	0.369317
Spry2	0.247399	Rsrc2	0.355448	Snx8	1.4799							Dctn3	0.366975
Rars2	0.245567	Pex19	0.355421	Gns	1.47901							Mcl1	0.365802
Syap1	0.245334	Tmem19	0.354861	Wbp4	1.47882							Mtap4	0.365594
Tspyl1	0.243518	Abhd14A	0.353773	Pgm2	1.47395							Hdlbp	0.364049
Tgoln1	0.242568	Alkbh6	0.353238	Gabarap	1.47388							P4hb	0.361635
Mrps30	0.242398	Rnasek	0.350977	Trp53inp2	1.47376							Rundc3a	0.35634
Spsb3	0.2375	Elovl2	0.350418	Ctsf	1.46885							Strap	0.353231
Mrps31	0.234525	Mccc2	0.350256	Plekho2	1.46819							Rgs10	0.347897
Taf2	0.229388	Endog	0.349795	Slc25a33	1.46752							Jak1	0.345884
Mrps7	0.229278	Gpam	0.349723	Hdlbp	1.46616							Uso1	0.345243
Zmat2	0.224617	Ywhah	0.349652	Bnip3	1.46425							Mon2	0.342302
Rps19	0.223343	Sall2	0.348629	2210016F16Rik	1.46263							Psmc4	0.342097
Tfam	0.217201	Slc27A1	0.347916	Oxnad1	1.46175							Coq9	0.341006
Trub2	0.207158	Chst10	0.347392	Fdft1	1.46117							1700025G04Rik	0.340072
Trpt1	0.206509	Adat2	0.346342	Mark1	1.45964							Cox4i1	0.336787
Igbp1	0.203374	Acot13	0.344193	Ppme1	1.45727							Slc25a5	0.33401
Zdhhc12	0.202109	C1D	0.343717	Hnrnpul2	1.45704							Grpel1	0.332909
Cisd1	0.201919	Fbxl15	0.341308	Mapkapk2	1.45318							Mras	0.328427
Mrpl49	0.200652	Sub1	0.340893	Fam45a	1.45131							Plekhh1	0.318559
Cpsf1	0.196873	Gstz1	0.340574	Aif1l	1.44735							Spsb3	0.308719
Fnta	-0.188987	Phkb	0.340143	0610007L01Rik	1.44672							Prkcz	0.305897
Map4K4	-0.198352	Yipf1	0.339967	Fam134a	1.44639							Fam168b	-0.268372
Oat	-0.200901	Pbx1	0.338702	Tmie	1.446							Kif5c	-0.284791
Fxyd6	-0.205911	Zhx1	0.336929	Tulp4	1.44577							Rap1gds1	-0.287553
Dirc2	-0.206949	1810041L15Rik	0.336028	Get4	1.44577							Rtn4	-0.298416
Nrxn2	-0.209458	Ttc5	0.334651	Ckb	1.44451							Ammecr1l	-0.305862
Gng5	-0.21022	Ormdl2	0.333922	Bap1	1.44398							Gna11	-0.315018
Trappc3	-0.215953	Tgoln1	0.333119	Triap1	1.44348							Exoc4	-0.316535
Ppp2R2D	-0.219275	Luc7L2	0.331799	Wwtr1	1.43928							Fam168a	-0.319621
Ctnna1	-0.223942	Lztfl1	0.330686	Abhd13	1.43858							Prkca	-0.320843
Rexo2	-0.225699	Mcee	0.32819	Bicd2	1.43823							Npdc1	-0.321756
Prkx	-0.226013	Rbm4	0.327978	Mageh1	1.43564							Ptpra	-0.328304
Cdc42Se1	-0.230653	Hopx	0.327429	Nipa2	1.43554							Ppm1e	-0.329579
Klhdc2	-0.230679	Rab3A	0.324026	Acadm	1.43107							Klhl22	-0.330335
Tcf3	-0.232516	Pcid2	0.323903	Ptch1	1.42924							Dnajc6	-0.332789
Rprd1A	-0.232618	Cyhr1	0.323213	Gtpbp2	1.42612							Mtmr3	-0.333292
Tubg1	-0.235021	Gstt1	0.323083	Pld3	1.426							Syngr3	-0.336027
Sin3B	-0.235277	Aig1	0.321504	Senp3	1.4213							Smad4	-0.336682
Cct3	-0.239234	Polr2I	0.320074	Gsr	1.41605							1110018G07Rik	-0.337756
Snx1	-0.239873	Fah	0.319679	Sf1	1.40908							Gtf3c4	-0.340639
Clta	-0.240829	Clk1	0.319266	Nhp2	1.40794							Dus3l	-0.340732
Rhoa	-0.241778	Aldoc	0.317852	Rad17	1.4067							Dlg3	-0.340948
Sort1	-0.242194	Aff4	0.317053	Prkce	1.40573							Man1a2	-0.341772
Msrb2	-0.243463	Nars2	0.315718	Gtf3c4	1.40213							Edc3	-0.342357
Thoc3	-0.246194	Vipas39	0.31547	Sod2	1.40002							Epb4.9	-0.342419
Med25	-0.251622	Glud1	0.315349	Prr13	1.39664							Large	-0.343519
Slc6A9	-0.25172	Ythdc1	0.312063	Nudt3	1.39301							Aco1	-0.345299
Pabpn1	-0.252734	Impdh2	0.311877	Cxxc1	1.38822							Cnst	-0.346561
Pafah1B2	-0.254202	Tesk2	0.311501	Mrto4	1.38796							Kcnc1	-0.348037
Uap1L1	-0.25429	Cbr1	0.31142	Stk17b	1.38773							Rps19	-0.348455
Fam96B	-0.255845	Tifa	0.310663	Ttc1	1.38758							Actr3	-0.353261
Arpc5L	-0.256035	Zdhhc7	0.310362	Erp29	1.38587							Zfp161	-0.353316
Efhd2	-0.256985	Sgtb	0.310308	Mrpl41	1.3796							Bri3bp	-0.353446
Commd10	-0.257831	Cyb5R4	0.310064	Rnf103	1.37672							Zmym4	-0.354998
Tcf7L1	-0.258194	Vgll4	0.30958	Mterfd1	1.37603							Lrrc58	-0.355234
Notch1	-0.258279	Upf3B	0.308722	Fcf1	1.37173							8430419L09Rik	-0.357218
Tbrg1	-0.258431	Arap2	0.305204	Dnm2	1.37091							Tmod2	-0.357772
Pxn	-0.260093	Prpsap1	0.305061	Polr2g	1.36895							Nfix	-0.357994
Ehd1	-0.260273	Nudt16	0.304937	Rnf187	1.36737							Plcb1	-0.358067
Vps26B	-0.261202	Xbp1	0.304745	Eif2b1	1.36721							Med24	-0.358098
Stub1	-0.26235	Coq9	0.304346	Fam63a	1.36489							Nedd4	-0.358173
Brd9	-0.26268	Pnmal2	0.303763	Angptl6	1.36372							Impad1	-0.358317
Klf3	-0.263607	Nt5M	0.303544	Dbndd2	1.36088							Zfp414	-0.362521
Rapgef2	-0.26431	Pax6	0.303086	Tfpt	1.36062							Caprin1	-0.364059
Sgms1	-0.265313	Trub2	0.301315	Tmem218	1.35793							Arf3	-0.367671
Cebpg	-0.26557	Tmub2	0.299088	Ddx6	1.35712							Ap3m2	-0.367816
Fkbp9	-0.267693	Gtf2B	0.297785	Clcn3	1.35393							Mapk14	-0.369183
B4Galt3	-0.269806	Gcsh	0.297107	Rorb	1.35233							Ptprg	-0.370317
Capza1	-0.272897	Prpsap2	0.296396	Tor1aip2	1.35213							Map3k4	-0.370369
Mbd2	-0.273321	Cenpq	0.295771	Rbm42	1.34979							Pomgnt1	-0.373202
Dynll1	-0.273632	Zmat2	0.295277	Hps1	1.34493							Pum1	-0.37532
Eid1	-0.274636	Samhd1	0.294272	Hnrnpa2b1	1.34465							Ehmt1	-0.375344
Tspan5	-0.27492	Ensa	0.294239	Map2k1	1.34353							Hnrnpr	-0.377481
Sorl1	-0.277677	Vamp2	0.294079	Wscd1	1.34206							Tnpo3	-0.377981
Nicn1	-0.277813	Acadvl	0.29393	Stx5a	1.33651							Kifap3	-0.3783
Dhcr7	-0.278237	Bphl	0.293211	Mfn2	1.33564							Trmt1	-0.380336
Ccdc34	-0.27853	Agfg2	0.293184	Cdk8	1.33487							Gdi1	-0.380337
Cyp51	-0.279638	Chpt1	0.292404	Rbm18	1.33207							Wsb2	-0.381748
Dvl1	-0.279903	Nudt1	0.292119	Eif1	1.32896							Ncs1	-0.382307
Ech1	-0.280056	Tra2A	0.290575	Ywhag	1.32534							Fbxo21	-0.382622
Srsf2	-0.28193	Kpna2	0.289885	Zfp672	1.3253							Bace1	-0.38352
Psmc3Ip	-0.285534	Sec11C	0.289624	Aff1	1.32284							Matr3	-0.383895
Rdx	-0.286175	Casc4	0.288277	2410001C21Rik	1.32101							Nck2	-0.384775
Lgr4	-0.286599	Ift57	0.28809	Ndfip1	1.32079							Myh10	-0.386592
Laptm4B	-0.286649	Ubxn2A	0.286119	Mrps12	1.31695							Rnf126	-0.386781
Celf1	-0.287104	1110008P14Rik	0.286068	Dcaf11	1.30878							Elmo2	-0.386838
Gyg	-0.287531	Foxo3	0.286052	Solh	1.30868							Man2c1	-0.387576
Dnajb2	-0.287618	Fam63A	0.285339	Rfxank	1.30847							Trim27	-0.390073
Ankrd40	-0.287897	Atl2	0.284735	Camk2n1	1.30616							Rabgap1	-0.391098
Gltp	-0.291882	Zkscan3	0.283461	Ap1b1	1.30181							Syncrip	-0.39119
Snapc2	-0.292898	Zfp672	0.281865	Papss2	1.29451							Agfg1	-0.395657
Nkiras2	-0.29461	Mon1A	0.280839	Cox5a	1.29443							Bcl2l1	-0.395863
Nucks1	-0.2948	Reps1	0.280545	Napg	1.29369							Prkci	-0.398529
Tlcd1	-0.29573	Ap3M1	0.280184	Mki67ip	1.29363							Cpsf1	-0.399867
Dync1I2	-0.297281	Mrps26	0.279213	Asb13	1.29218							Bclaf1	-0.400763
Fmod	-0.297852	Kdm5B	0.279161	2410002O22Rik	1.29192							Ado	-0.401742
Csnk1A1	-0.298814	Polr2E	0.278946	Ngfrap1	1.29083							Rap1gap	-0.401936
Ethe1	-0.2989	Skiv2L2	0.276872	Mrps34	1.29062							Ppp1r7	-0.40257
Abcb9	-0.302615	Rnf114	0.276854	Gnl1	1.29027							Chst11	-0.403872
Snx27	-0.302897	Tmem109	0.276441	Eid2	1.28773							Kdm5b	-0.403935
Marcksl1	-0.303555	Eci1	0.273987	Rab3a	1.28628							Ube2e2	-0.403997
Tef	-0.303991	Arhgef9	0.273393	Leng1	1.28502							Dock9	-0.404045
Sri	-0.304958	Slc44A1	0.272816	Mras	1.28034							Wbp2	-0.407063
Slc25A10	-0.305528	Secisbp2L	0.271817	Jak1	1.27826							1500011B03Rik	-0.407209
Cltb	-0.307174	Rnaseh2B	0.270768	Aph1a	1.27761							Bmi1	-0.408541
Cdc42Se2	-0.308394	Acyp1	0.270522	Crkl	1.27755							Rab11a	-0.40868
Sept9	-0.309087	Rpp14	0.269065	Ak2	1.27745							Lin7b	-0.41089
Hexb	-0.309157	Sharpin	0.268955	Uspl1	1.27335							Mark2	-0.411415
Bcl10	-0.309452	Acbd6	0.26868	Bcl2l2	1.27259							Mmp17	-0.412242
Fam13B	-0.309514	Tmem141	0.267917	Tsen34	1.26822							Mycbp2	-0.414051
Gclc	-0.309547	Coq7	0.267429	Yif1a	1.26746							Rfwd2	-0.415319
Tnpo1	-0.310464	Gtf2H5	0.267172	Vamp2	1.26623							Npc2	-0.41549
Hnrnpd	-0.310631	Suv420H1	0.265026	Tmem165	1.266							Snx27	-0.416135
Nkain4	-0.311304	Btbd1	0.264852	Ppm1g	1.26072							Zfp365	-0.41678
Phf23	-0.312177	Polr1C	0.264354	Abhd11	1.26013							Mcf2l	-0.41772
Rabep1	-0.313704	Tor1Aip1	0.263783	Syn2	1.25831							Hnrnpa1	-0.418262
Hcfc1R1	-0.31578	Ing1	0.263582	Mak16	1.25781							Rab40c	-0.418509
Sec23A	-0.31679	Slc37A4	0.263375	Tspan31	1.25736							Itpk1	-0.418717
Ier5	-0.317726	Mrps31	0.263142	Mpv17l2	1.25151							Stk39	-0.419239
Ubqln4	-0.318486	Qars	0.261898	Sec11a	1.24971							Pgbd5	-0.420148
Creb3	-0.318731	Grb2	0.259106	Bet1l	1.24787							Itm2b	-0.422745
Cdk4	-0.320425	Pqbp1	0.258594	Bfar	1.2418							Pkig	-0.423345
Nfib	-0.320932	Atg4A	0.257852	Ogdh	1.23976							Tspan5	-0.423846
Acbd4	-0.321752	Acadl	0.257828	Nkd1	1.2392							Tnik	-0.424162
Btbd6	-0.322767	0610010K14Rik	0.257336	Cebpg	1.23588							Stk4	-0.426019
Eogt	-0.322819	Ngly1	0.257007	Mllt11	1.23545							Itfg1	-0.426778
Gle1	-0.322991	D6Wsu163E	0.254952	1810046J19Rik	1.23472							6430704M03Rik	-0.429931
Bmpr1A	-0.325722	Pcx	0.254036	Aplp1	1.23434							Cpt1c	-0.430632
Rnf4	-0.326065	Taf2	0.251527	Coq5	1.23352							Csnk1e	-0.430715
Vamp8	-0.326338	Tspan31	0.251318	Tmem25	1.2331							Gnaz	-0.431809
Ralb	-0.330901	Rpl28	0.249708	Insig2	1.23049							Gpd1l	-0.431953
Lmf2	-0.331338	Fam65B	0.248875	Ddx54	1.22747							Reep5	-0.431992
Abi1	-0.332796	Zdhhc12	0.24725	Exosc3	1.22259							Ywhah	-0.433154
Ap3M2	-0.332884	Ppp2R5E	0.24675	Srsf2	1.2188							Rassf5	-0.435349
Zeb1	-0.333316	Htatsf1	0.246374	Tifa	1.21815							Fam3c	-0.436018
Zcchc24	-0.333372	Ermp1	0.245798	Ppp2r5c	1.21788							Cks1b	-0.436233
Mgat4B	-0.334453	Sra1	0.245205	Dnajb2	1.21729							Agrn	-0.436804
Rab11B	-0.335497	Agpat3	0.238138	Myoc	1.21712							Tmem180	-0.438305
Siva1	-0.336235	Rplp1	0.236257	Ap3m1	1.21413							Tuba1b	-0.438346
Actr1A	-0.336284	Slc7A10	0.235781	Itpk1	1.21255							Ift122	-0.43866
Ai837181	-0.336697	Fbxo25	0.235071	D19Bwg1357e	1.21201							Polr2e	-0.439299
Pfn1	-0.337737	Etfb	0.232758	Usp1	1.21187							Abcg1	-0.440603
Ankrd12	-0.339054	Ndufa6	0.232189	Eif4e	1.21143							Sugp2	-0.440629
Tmem127	-0.342014	Ldhb	0.230449	Sar1a	1.21073							Lsamp	-0.441743
Clcn4-2	-0.342132	Tmem219	0.230379	Rnf185	1.20898							Kidins220	-0.442113
Nr3C1	-0.342565	Ppp1Cc	0.227854	Rrp8	1.20866							Rexo4	-0.443145
Akt3	-0.343478	Cgrrf1	0.225109	Rnf6	1.20831							Tbcb	-0.445593
Ctdspl	-0.344653	Mrpl49	0.222045	Anapc10	1.20744							Rab8b	-0.446686
Arnt2	-0.344904	Ndrg3	0.220472	Selk	1.20682							Arhgap39	-0.447479
1700037H04Rik	-0.346252	Dhx40	0.219009	Mapk6	1.20559							Rab14	-0.448163
Rnf19A	-0.347701	Stxbp1	0.218438	Urgcp	1.20349							Cox7c	-0.448643
Thap4	-0.348911	Vps28	0.214336	Socs7	1.20105							Cadm3	-0.449442
Cdipt	-0.350264	Dcxr	0.211194	Tob2	1.1978							Ttc13	-0.450096
Carhsp1	-0.350678	Oxa1L	0.209789	Metap1	1.19422							Spin1	-0.450791
Tab2	-0.351443	Vrk3	0.202754	Fam73b	1.19385							Uba1	-0.451074
Hs2St1	-0.352183	Igbp1	0.199281	2010305A19Rik	1.19339							Acot7	-0.451866
Gnai2	-0.352282	Ube2J1	0.195688	Msl3l2	1.19331							Nob1	-0.452042
Ppp1R1A	-0.353695	Psmd10	0.191115	Tollip	1.19205							Actg1	-0.452632
Dab1	-0.355011	Cisd1	0.181319	Htra1	1.18721							Atp2c1	-0.453717
Ralbp1	-0.356442	Zfand2A	0.180343	Anp32e	1.18658							Tle1	-0.455932
9030624J02Rik	-0.35656	Fnta	-0.190108	Nr1h2	1.18519							Tmod3	-0.456696
Ncdn	-0.357621	Tnpo3	-0.20026	Hsph1	1.18355							Spats2	-0.457669
Syt11	-0.357718	Uap1L1	-0.202543	Ncdn	1.18156							Pex19	-0.458551
Psmd8	-0.359174	Pdcd2L	-0.207377	Eif3c	1.18093							Capza2	-0.461413
Cdc42	-0.362815	Vdac2	-0.212741	Ostm1	1.18084							Rapgef3	-0.461497
Ddit3	-0.362894	Gng5	-0.213011	Pttg1ip	1.18055							Pfn2	-0.461766
Grk6	-0.364091	Lman1	-0.214284	Prr3	1.17885							Eif4g2	-0.463172
Soat1	-0.364456	Stx6	-0.217096	Spats2	1.17862							Strn	-0.463411
Psmc3	-0.365299	Mospd1	-0.219781	Nxf1	1.1777							Arhgap21	-0.464197
Lrrc42	-0.36569	Hsdl1	-0.222189	Cs	1.17672							Klhdc2	-0.464204
Mxd4	-0.366342	Cdc37	-0.223691	Atp13a2	1.17663							Polr2i	-0.464302
Plp2	-0.369015	Cetn3	-0.225453	Hspa14	1.17611							Stau2	-0.464335
Cnih4	-0.369743	Trak1	-0.229126	Fem1c	1.17598							Tbc1d24	-0.464801
Slc19A1	-0.370439	Clta	-0.234159	Slbp	1.17477							Fyn	-0.464976
Sgce	-0.371036	Rhoa	-0.23712	Hipk1	1.17398							Slc35a1	-0.465822
Wdr1	-0.371359	Unc119	-0.239271	Rwdd4a	1.17053							Negr1	-0.466328
Kifap3	-0.372267	Brd9	-0.239316	Guk1	1.1705							Nat15	-0.466451
Pdcl3	-0.375094	Arfgap1	-0.240006	Fbxo2	1.16804							Rnf8	-0.46849
Basp1	-0.377257	Pafah1B1	-0.240436	Spry1	1.1672							Top3b	-0.468593
F2R	-0.378542	Ddb1	-0.240893	Taok3	1.16605							Fam20b	-0.469509
Wdfy1	-0.378925	Gphn	-0.241293	Alcam	1.16605							Opa1	-0.469685
Zfyve21	-0.379049	Wdr48	-0.243123	Ccdc90a	1.16536							Rps6kb1	-0.470071
Prnp	-0.379876	Eif6	-0.246613	C78339	1.16502							Slc1a4	-0.470144
2900011O08Rik	-0.380948	Sae1	-0.247252	Ythdf2	1.16461							Tspan33	-0.470245
Haus1	-0.381135	Adrbk1	-0.247864	Ddx19a	1.16415							Sumo2	-0.470962
Mapkapk2	-0.381512	Sap30L	-0.2483	Agpat5	1.16228							Ap1m1	-0.471336
Ccdc23	-0.381879	Daam1	-0.249525	Pnp	1.16197							Gpd2	-0.471522
0610007P14Rik	-0.382173	Cbx3	-0.250393	Magoh	1.16186							Ampd2	-0.471736
Larp4B	-0.384046	Leprot	-0.253109	Topors	1.16166							Mars	-0.473324
Clic1	-0.384356	Rap1B	-0.255556	Eef2	1.16097							Nme2	-0.473567
Tmem176B	-0.384705	Lgr4	-0.255705	Lhfpl2	1.15988							Trib2	-0.475044
Parva	-0.393814	Ccdc34	-0.256022	Top1	1.15858							Mapre2	-0.475121
Sh3Bgrl3	-0.394366	Rexo2	-0.256239	Klhdc10	1.15852							Ctnnb1	-0.475713
Atf4	-0.395364	Gspt1	-0.256899	Preb	1.15722							Gle1	-0.476315
Rcan2	-0.3955	Gemin7	-0.258047	Plagl1	1.15538							Tusc3	-0.47743
Tubb5	-0.397465	Pacsin3	-0.258245	Slc25a19	1.15536							Aplp1	-0.477501
Prkci	-0.398038	Rprd1A	-0.259742	Gar1	1.15384							Tmem65	-0.478385
S100A16	-0.399186	Rpa2	-0.260378	Fbl	1.15305							Dlg2	-0.478513
Fgfrl1	-0.400546	Dhcr7	-0.261828	Mecp2	1.15241							Map3k12	-0.480293
Cdc42Ep4	-0.40128	Prkx	-0.264505	Gng4	1.15161							Ube2z	-0.480339
Pea15A	-0.402155	Ralbp1	-0.265655	Vps4b	1.15149							Limd2	-0.48114
Yif1B	-0.402247	Dynll1	-0.266584	Tpd52	1.15052							Fdft1	-0.481787
Klf12	-0.408364	Tcf3	-0.268554	Peli1	1.14716							Pdzd4	-0.482567
Eef2K	-0.409541	B4Galt3	-0.269983	Cct4	1.14694							Parp6	-0.482869
Coro1B	-0.415063	Anp32B	-0.271433	Spns1	1.14384							Rabep1	-0.484075
Kdelr2	-0.415167	Capza1	-0.271819	Galk1	1.14379							Fxyd6	-0.484714
Tsc22D4	-0.418127	Ten1	-0.27202	Ahcyl1	1.14331							Sh3glb2	-0.485326
Ptbp1	-0.418439	Phf23	-0.272833	Ppp2ca	1.1428							Ddx5	-0.485371
Anxa5	-0.418463	Eif4B	-0.273159	Kpna4	1.14229							Sbk1	-0.486305
Gipc1	-0.418486	Cyth2	-0.273575	Fundc2	1.14177							Ptprk	-0.4878
Vat1	-0.421373	Yif1A	-0.274782	Htatsf1	1.14096							Larp6	-0.487965
Aida	-0.422058	Ptprf	-0.276809	Nup50	1.13963							Rmnd5b	-0.490048
Nedd9	-0.42328	Tmem11	-0.279921	Eif2s2	1.13869							Hp1bp3	-0.490455
Car8	-0.429078	Ube2A	-0.281216	Zfp617	1.13507							Raf1	-0.490865
Fzd2	-0.429319	Bax	-0.283762	Cryab	1.13491							Ermp1	-0.491709
Triobp	-0.430283	0610007P14Rik	-0.284643	Pqbp1	1.13411							Jazf1	-0.491925
Arhgdia	-0.430418	Psmc3Ip	-0.284894	B230312A22Rik	1.13398							St6gal1	-0.492099
Lztr1	-0.431092	Smad2	-0.286377	Pgrmc2	1.13382							Mpp3	-0.492748
Rybp	-0.433058	Zeb1	-0.286722	Tesk2	1.13377							Ccdc23	-0.492781
Fez2	-0.433115	Pwp1	-0.287719	Clasp2	1.13263							Adap1	-0.493124
Igfbp2	-0.433167	Azin1	-0.288814	Slc25a44	1.12785							Sypl	-0.493323
Eif1B	-0.434171	Hnrnpab	-0.288963	Ubqln1	1.12751							Ccdc50	-0.495095
Sept5	-0.434288	Mrpl17	-0.289921	Plrg1	1.12743							Ing1	-0.495354
Rhoc	-0.435549	Pxn	-0.290219	Hps4	1.12626							Fut9	-0.495898
Ctbp2	-0.435884	Srsf10	-0.290235	Rdbp	1.12538							Inpp5b	-0.496061
Crip2	-0.436064	Hsd17B7	-0.291853	Gfpt1	1.12183							Azin1	-0.496988
Tpm4	-0.436733	Ctdspl	-0.293612	Prpf38a	1.12014							Cbll1	-0.497955
Gpx8	-0.43835	Nras	-0.293742	Mfn1	1.11801							Rabgap1l	-0.498052
Sox6	-0.43933	Ddx39B	-0.294182	Cox18	1.11661							Mapk3	-0.498077
Marcks	-0.439403	Rab11B	-0.294909	Tuba1a	1.1161							Dixdc1	-0.499087
Gpr37L1	-0.44127	Commd2	-0.295072	Cbr1	1.11597							Pcyox1	-0.500211
Rab31	-0.442998	Rela	-0.297094	Psmb4	1.11592							Kdm2b	-0.50089
Rftn2	-0.443543	Rab11Fip5	-0.297316	Eef1e1	1.11524							Dstyk	-0.501611
Fads1	-0.444193	Fem1C	-0.297824	Cinp	1.11401							Cul1	-0.502055
Txnrd2	-0.4445	Dab1	-0.297829	Aars	1.11259							Adrbk1	-0.502854
Ctnnbip1	-0.446112	Psmd8	-0.299594	Uhmk1	1.11247							2700060E02Rik	-0.504356
Slbp	-0.447227	Pfn1	-0.299879	Trip12	1.11129							Lmo4	-0.505257
Smo	-0.448452	Hspa4L	-0.300486	Utp11l	1.1112							Phyhipl	-0.505284
Lpp	-0.449545	Limd2	-0.300589	Mknk2	1.10825							Slc1a1	-0.505609
Apbb1	-0.449599	Lix1L	-0.301289	D15Ertd621e	1.10812							Add1	-0.506417
Slc48A1	-0.449972	Ercc1	-0.301631	Picalm	1.10595							Prmt1	-0.50645
Pld2	-0.45293	Dyrk2	-0.302852	Atad3a	1.10584							Tpm3	-0.507089
Cacng8	-0.453571	Mus81	-0.303074	Rbm14	1.10504							Vps36	-0.507501
Maea	-0.453751	Ethe1	-0.304505	Ldha	1.10494							Ubqln4	-0.507951
Slc16A1	-0.455361	Dync1I2	-0.305507	Stk25	1.10374							Smyd2	-0.508414
Stk40	-0.45625	Dgkz	-0.305619	Rnf38	1.10176							Sh3bp5	-0.508813
Itgb5	-0.456273	Serbp1	-0.305666	Txnrd1	1.09863							Hnrnpab	-0.509124
Sertad2	-0.459183	Htra2	-0.305726	Msl3	1.09835							Plekha1	-0.50932
Arl8A	-0.462677	Sertad1	-0.306364	Apex1	1.09756							Atxn7l3b	-0.511653
Spsb1	-0.46534	S100A16	-0.306451	Stox2	1.09733							Cxxc5	-0.512722
Oraov1	-0.465568	Cdc42Se2	-0.306458	Usp2	1.09666							Fnbp1	-0.51316
Cryab	-0.466146	Rdx	-0.30789	Dhdds	1.09643							Naa30	-0.513703
Gab1	-0.466828	Zfp639	-0.308429	Tmem11	1.0935							Tmem170b	-0.513724
Bcl2L1	-0.474108	Herpud1	-0.308767	Pnrc1	1.09146							Vdac3	-0.515907
Slc12A4	-0.475246	Pcbp1	-0.308992	Imp4	1.09095							Camk2g	-0.516048
Kalrn	-0.475615	Tbl1X	-0.309398	Coro7	1.0906							Minpp1	-0.516129
Kpna3	-0.47592	Arpc5L	-0.309508	Aebp2	1.08981							D19Ertd737e	-0.516399
Gins4	-0.476321	Rad23A	-0.310408	Slc20a2	1.08808							Rnf112	-0.516757
Sec14L2	-0.477262	Akt3	-0.311304	Fto	1.08772							Fmr1	-0.520111
Dck	-0.477993	Cdc42Ep4	-0.311457	Hiatl1	1.0865							Nptn	-0.52115
Pcdh9	-0.478456	Sh3Bgrl3	-0.313323	Clk3	1.08498							Prkag2	-0.521596
Mapkapk3	-0.482151	Eogt	-0.313764	Rap1gap2	1.08192							Pgrmc2	-0.522544
Pacsin3	-0.483313	Yy1	-0.314236	Efr3a	1.0816							Irs1	-0.522548
Pmm1	-0.483761	Fam136A	-0.317749	Hbs1l	1.07785							Zmynd11	-0.52256
Mpp5	-0.485106	Get4	-0.317842	Polr2h	1.07584							Slc4a3	-0.522809
Fnbp1	-0.485133	Fam96B	-0.318212	Acbd5	1.07462							Cbx5	-0.523464
Nagk	-0.487998	Klf12	-0.319385	Shc3	1.07335							Gpm6a	-0.523471
Gnai3	-0.488081	Grpel2	-0.320065	Taf13	1.07179							Hsdl1	-0.523487
Limd2	-0.494027	Ctnna1	-0.320567	Ndel1	1.0705							Mkl2	-0.523544
Trak1	-0.494892	Tcf7L1	-0.320671	Zmat3	1.06997							Mtap2	-0.523601
Usp6Nl	-0.496504	Srsf6	-0.322322	Ptpra	1.06872							Akap7	-0.524963
Large	-0.496602	Commd10	-0.322738	Purb	1.06743							Abhd14a	-0.52516
Dlg1	-0.496792	Ankrd40	-0.323661	Trim27	1.06687							Ptpro	-0.525948
Ctdsp1	-0.496821	Rpa3	-0.323838	Azi2	1.06291							Rab10	-0.526037
Flot1	-0.498842	Tbrg1	-0.324857	Hspa9	1.06282							Rufy3	-0.527522
Sdc4	-0.499148	Mtdh	-0.325434	Zfp238	1.06053							Epc2	-0.5281
Unc119	-0.499755	Eef1D	-0.326473	Rnasek	1.05812							Trim32	-0.529112
Arf5	-0.503381	Snx27	-0.327678	Psmd8	1.0576							Me1	-0.529596
Pik3Ip1	-0.503942	Rrp15	-0.328865	Inpp5a	1.05692							Kcnj3	-0.529836
Gas2L1	-0.508318	Ankrd12	-0.330301	Pdia3	1.05684							Inpp4a	-0.530303
Ap1S2	-0.508477	Tmem127	-0.330774	Nars2	1.05365							Kctd3	-0.530584
Sqle	-0.513286	Cebpg	-0.332523	Surf1	1.05009							Chmp2b	-0.530889
Igsf8	-0.513442	Paqr4	-0.332574	Btg1	1.04743							Mapk1	-0.530967
Tln1	-0.517584	Rsu1	-0.332822	2310057M21Rik	1.04729							Tdrd7	-0.531241
Cggbp1	-0.519127	Ap1S2	-0.33432	Sssca1	1.04697							Tmem127	-0.531448
Tubb2A	-0.519376	Bod1	-0.334515	Mrfap1	1.04521							Nalcn	-0.531721
Bicd2	-0.519951	Pld2	-0.33568	AI597468	1.04516							Nip7	-0.532675
Prrc1	-0.520364	1700037H04Rik	-0.336297	Zdhhc7	1.04445							Sap30l	-0.534375
Idh2	-0.525994	2410127L17Rik	-0.336388	Hax1	1.04403							Shoc2	-0.535116
Fchsd2	-0.52601	Basp1	-0.33649	Proca1	1.04365							Tmem178	-0.536232
Pcgf5	-0.529597	Kcmf1	-0.339026	Syap1	1.04337							Anks1b	-0.536573
Tubb2B	-0.530705	Mgat4B	-0.339179	Papola	1.03923							Tef	-0.537121
Zfp367	-0.531792	Ppp2R2D	-0.339258	Nubp2	1.03848							3830406C13Rik	-0.5376
Bcar3	-0.533271	Creb3	-0.339828	Zfp46	1.03825							Dgkb	-0.53764
Ppp1R3D	-0.533683	Ccdc23	-0.339884	Azin1	1.03604							Ptms	-0.53782
Serpinh1	-0.53739	Tomm5	-0.340014	Ninj1	1.03569							1700003E16Rik	-0.541366
Parp12	-0.537455	Nup62	-0.340084	Grhpr	1.03187							Gria1	-0.541576
Ghr	-0.537601	Gmfb	-0.340624	Higd2a	1.0299							Arglu1	-0.542201
Celf2	-0.538816	Cdc42	-0.341127	Hmox2	1.02989							Smarcb1	-0.542555
Dap	-0.541747	Nars	-0.342097	Cltb	1.02987							Mtpn	-0.54267
Hdac5	-0.54319	Cdipt	-0.342174	Coq10b	1.02974							Rap2c	-0.544524
Carm1	-0.547772	Prnp	-0.342266	Fibp	1.0297							Klhl8	-0.545007
Sirpa	-0.549684	Ywhag	-0.342985	Psmg2	1.02733							Trim46	-0.545208
Pim3	-0.552446	Ralb	-0.343673	Nsun2	1.02693							Ei24	-0.545545
Rsu1	-0.55435	Ubqln4	-0.344537	Pfdn2	1.02608							Adam10	-0.545656
Capn2	-0.554857	Cct3	-0.344754	Zcrb1	1.02577							Nefm	-0.545764
Dbp	-0.561233	Dvl1	-0.345968	Timm10	1.02402							Dctn5	-0.545796
Pcdh10	-0.56178	Pdpn	-0.346086	Gtpbp4	1.01951							Dagla	-0.546001
Gfap	-0.564801	Rabep1	-0.347534	Xpo1	1.01949							Stmn2	-0.546198
Rbms1	-0.569205	Ube2I	-0.348978	Mfap1a	1.01829							Gdpd1	-0.546246
Mcc	-0.570602	Vat1	-0.349844	R3hdm1	1.01779							Cdc42se2	-0.546843
Papss1	-0.571321	Hs2St1	-0.349967	Thap4	1.01744							Gphn	-0.547004
Smyd2	-0.571685	Fam13B	-0.350182	Fbxl3	1.01632							Prelid1	-0.547024
Ttc3	-0.576021	Ppp2Cb	-0.350925	Elovl1	1.01622							Fkbp1b	-0.548416
Mtus1	-0.578385	Med22	-0.351655	Ppp2r1b	1.01421							Slc12a2	-0.548743
Mgrn1	-0.58073	Cdc42Se1	-0.352818	Clint1	1.01303							Tspan13	-0.548787
Mical1	-0.58121	Snrpd1	-0.353343	Hopx	1.0117							Rab12	-0.549746
Tax1Bp3	-0.582881	Marcksl1	-0.353796	Fabp5	1.01148							BC018242	-0.549849
Csrp1	-0.583646	Klhdc2	-0.354365	Tmem158	1.01114							Apc	-0.549856
Fermt2	-0.584669	Fnbp1L	-0.358255	Msl2	1.01049							D3Bwg0562e	-0.54999
Cnn3	-0.589026	Utp23	-0.358731	Prkar2a	1.01047							Ccng1	-0.550661
Rala	-0.592771	Bcl10	-0.360151	Eif5a	1.00962							Enoph1	-0.550916
Pdgfrb	-0.594059	Rab2A	-0.360945	Ndfip2	1.0096							Stard3	-0.551156
Anxa6	-0.597147	Thoc3	-0.361361	Ptdss1	1.00917							Wdr47	-0.55163
Snx33	-0.600189	Cdk4	-0.362667	Tuba1b	1.008							Vps35	-0.552759
Prkcdbp	-0.60202	Nr3C1	-0.366256	Arih2	1.00539							Mapk8	-0.552856
Ctnnd2	-0.602723	Dmd	-0.366592	Mrps7	1.00395							Rpl10a	-0.553186
Ddah2	-0.605334	Lztr1	-0.366803	Cct6a	1.00392							Tmsb4x	-0.553394
Paqr4	-0.606874	Pdcd10	-0.367286	Gtf2b	1.00341							Pcbp4	-0.554037
Sept11	-0.609879	Fdx1	-0.369125	Nhp2l1	1.00311							Stim2	-0.554074
Bcl2	-0.612583	Fads1	-0.370447	Pank1	0.997386							Tmem42	-0.554153
Cttnbp2Nl	-0.613258	Serf2	-0.370782	Zfp367	0.997128							Zfp445	-0.554386
Jdp2	-0.616928	Thap4	-0.372175	Lats2	0.996912							Ybx1	-0.555183
Ankrd29	-0.617831	Mbd2	-0.37259	Pabpc1	0.99652							Pnkd	-0.555371
Bri3	-0.628738	Eef2K	-0.37337	Slmo2	0.996511							Galntl1	-0.555473
Wnt7A	-0.629385	Ppp1R1A	-0.374758	Ube2j2	0.994411							Gpr155	-0.556095
Kif1B	-0.630338	Crip2	-0.375294	Chchd1	0.991275							Abcb7	-0.557752
Tpd52L1	-0.630704	Bpgm	-0.37799	Ik	0.991231							Bcl11a	-0.55846
Myo18A	-0.631978	Mllt11	-0.378299	Txnrd3	0.990632							Itpr1	-0.559537
Aif1L	-0.632213	Pmm1	-0.379109	Slc37a4	0.990051							Ahsa2	-0.559929
Ddah1	-0.634163	Fbl	-0.379116	Rab35	0.989245							Fam125b	-0.560144
Vcam1	-0.636628	Itgb5	-0.379302	Eef1d	0.989072							Ptrh2	-0.561012
Limch1	-0.640668	Tuba1B	-0.379393	Ints5	0.988573							Sae1	-0.562546
Tnfaip8	-0.6455	Nmd3	-0.379822	BC029214	0.986568							Atf2	-0.563467
Tjp2	-0.649708	Dlg1	-0.381005	Snx33	0.986022							Grb10	-0.563833
Sh3Glb1	-0.650505	Sfxn3	-0.381719	Psme3	0.985413							0610010F05Rik	-0.564265
Nr1D2	-0.651798	Spry2	-0.382031	Eif3i	0.984941							Phlpp2	-0.565607
Myl12B	-0.65369	Actr1A	-0.383405	Atp6ap2	0.981489							Sh3gl3	-0.565879
Stxbp6	-0.656671	Parp12	-0.383799	Mcl1	0.98021							Cntn1	-0.566484
Cd38	-0.658034	Ddah2	-0.385168	Vdac1	0.979111							Syt1	-0.567703
Tiparp	-0.665652	Ehd1	-0.38601	Higd1a	0.978614							Dtx4	-0.568934
Sorbs3	-0.669114	Fchsd2	-0.388073	Eif1ax	0.97742							Frmd4a	-0.569051
Smarcd3	-0.670693	Rfx3	-0.388677	2410004B18Rik	0.976243							Kif3a	-0.569331
Snta1	-0.677497	Pspc1	-0.38883	Ptpn1	0.9751							Pls3	-0.572372
Rnf115	-0.682701	Slc12A4	-0.390386	Snap25	0.974667							Tmem109	-0.572567
Mbnl1	-0.685062	Cdh2	-0.390961	Ngrn	0.974182							Med16	-0.572701
Pkia	-0.685073	Lpp	-0.394293	Bambi	0.973232							Pfkl	-0.574577
Msx1	-0.685979	Ddit3	-0.394746	Foxj3	0.972038							Fam103a1	-0.57596
Dusp3	-0.688709	Tnpo1	-0.395347	Pigs	0.971938							Ndrg3	-0.576208
Tdrd7	-0.688951	Sertad2	-0.395425	Eif4e2	0.970763							Amph	-0.576224
Nmt1	-0.690276	Ric8	-0.395594	Ndufaf4	0.970646							Tbc1d14	-0.577006
Mprip	-0.692008	Ddx3X	-0.396172	Atg4b	0.970601							Exoc3	-0.577058
Ptpn9	-0.692123	Stam	-0.396918	Mrps36	0.968341							Wdr35	-0.580224
Lmo4	-0.695492	Arnt2	-0.39702	Mrps30	0.965633							Cyth1	-0.580618
Fam102B	-0.698255	Pea15A	-0.397864	Eif3j	0.962183							Fam81a	-0.581667
Aspa	-0.700926	Btbd3	-0.399103	1110001J03Rik	0.961654							Tmem47	-0.581918
Igfbp5	-0.714144	Elovl1	-0.399254	Dkc1	0.961609							Bend6	-0.581967
Dmrta2	-0.716306	Cyb5B	-0.399795	Exoc5	0.960598							Svop	-0.583045
Gprc5B	-0.719648	Map4K3	-0.399869	Rdh10	0.95788							Ppp3cb	-0.583511
Dscr3	-0.72228	Cltb	-0.399981	Slc9a3r1	0.95329							Zfp706	-0.584676
Pdgfc	-0.723064	Gab1	-0.399996	Atp5d	0.952241							Ankmy2	-0.585122
Zfp467	-0.724323	Bnip2	-0.401269	Rhob	0.951802							Eef1b2	-0.586233
Clic4	-0.727053	Efhd2	-0.401574	Fen1	0.951455							Morn4	-0.5864
Tmem246	-0.727298	Anxa5	-0.401959	Cnot6	0.951448							Srsf7	-0.58716
Ube2E2	-0.728147	Kdelr2	-0.402563	Dennd5a	0.950407							Exoc6	-0.588951
Gpr146	-0.728552	Slc6A9	-0.402925	5031439G07Rik	0.950102							Ppp1r13b	-0.58908
Ilk	-0.729178	Pabpn1	-0.405281	Rnf139	0.949706							Crip2	-0.589871
Slc44A2	-0.732298	Rps6Ka4	-0.405344	1110008F13Rik	0.94948							Pak1	-0.589999
Lhfpl2	-0.739834	Rnf19A	-0.406343	Bach1	0.949303							Abi2	-0.590259
Pcbp4	-0.739856	Psmc3	-0.408602	Pax6	0.947458							Rab4a	-0.590494
Tom1L2	-0.74177	S100A6	-0.408868	Tmem30a	0.946612							Cmtm4	-0.591118
Fut9	-0.746967	Gnb2	-0.410188	Vhl	0.946497							Kbtbd11	-0.591267
Osbpl1A	-0.747005	Sgms1	-0.411343	Rpp14	0.946376							Dpysl2	-0.591574
Rras	-0.753211	Smo	-0.411728	Atp6v0b	0.946103							Med1	-0.591604
Mbnl2	-0.756738	Arl8A	-0.412891	Ccdc47	0.945365							Kdm1a	-0.592457
Lasp1	-0.7603	Srsf2	-0.413659	Pex3	0.943264							Drp2	-0.593254
Fat1	-0.765411	Ppp1R14B	-0.414475	Ntrk2	0.940216							Fabp5	-0.593559
Dpysl2	-0.767823	Igsf8	-0.414823	Ppm1d	0.939967							Epha4	-0.594056
Litaf	-0.768677	Soat1	-0.415806	Cnrip1	0.93767							Coro1a	-0.595246
Mt2	-0.768955	Mapkapk2	-0.416194	Ube2v2	0.937658							Diras2	-0.596066
Lxn	-0.774462	Ctps	-0.416679	Gm16515	0.936332							Ap3s1	-0.597521
Sept8	-0.777528	Vim	-0.416867	Usp32	0.93625							Cggbp1	-0.59754
Cnksr3	-0.785383	Prkci	-0.417758	Zfyve20	0.935265							Nudt21	-0.597855
Elovl6	-0.786554	Mxd4	-0.417956	Ip6k1	0.934823							Hdgfrp3	-0.598006
Arhgef25	-0.788729	Rnf4	-0.422224	Smarca2	0.933933							Mcrs1	-0.598079
Myl12A	-0.788945	Col4A3Bp	-0.422507	Gclc	0.93298							Hnrnph1	-0.598305
Scrn1	-0.795739	Rapgef2	-0.423102	Bag1	0.932186							Rpl22	-0.598502
Pid1	-0.801978	Dtnbp1	-0.424028	Lcmt1	0.929734							Prkar2b	-0.599908
Nxn	-0.802389	Dkc1	-0.428	Pcbp1	0.92966							Med19	-0.601692
Ifrd1	-0.805314	Celf1	-0.428811	Chmp1b	0.929258							Gnb1	-0.601693
Ank	-0.814951	Tubb5	-0.42938	Cmpk1	0.928277							1110054O05Rik	-0.603518
St6Gal1	-0.815028	Cacng8	-0.43187	Sos2	0.927552							Prpsap1	-0.6058
Actb	-0.816187	Syt11	-0.435683	BC003965	0.924396							Fgf12	-0.606023
Epn2	-0.827508	Rtn4	-0.436087	Grb2	0.924053							Rnf14	-0.606504
Mfsd2A	-0.828277	Zfp467	-0.440359	Atp6v0d1	0.923603							Pygo2	-0.609712
Nck2	-0.830042	Rps27L	-0.441793	Asnsd1	0.92337							Snca	-0.610619
Prkar1B	-0.830558	Pak4	-0.444067	Ube2n	0.921393							Eif1ax	-0.611101
Bcar1	-0.834243	Dap	-0.444076	March5	0.92132							Cdc42ep3	-0.612203
Cap2	-0.835555	Large	-0.445164	Snapc2	0.920788							Tbr1	-0.612265
Wwc1	-0.84471	Rhoc	-0.447413	Slc20a1	0.920068							Uhmk1	-0.612372
Rwdd1	-0.848896	Aif1L	-0.447598	Fem1b	0.917949							Wipf3	-0.6134
Timp3	-0.849801	Gars	-0.449055	Arpc5l	0.916333							Zfp828	-0.615057
Jun	-0.852953	Vapa	-0.450882	Zbtb33	0.915437							Dpf1	-0.615182
Klhdc8B	-0.860599	Ap1S1	-0.453279	Ppil3	0.913129							Shroom2	-0.616165
Speg	-0.862735	Slc16A1	-0.454291	Uba5	0.912234							Actr2	-0.616585
Snn	-0.863069	Ai837181	-0.455525	Pebp1	0.910375							Rap2b	-0.617843
Eif4Ebp1	-0.863707	Kpna3	-0.456817	Fgfr1op2	0.908562							Usp46	-0.618221
Insig1	-0.866012	Spsb1	-0.457811	Hspbp1	0.908329							Fam36a	-0.619882
Fhl1	-0.876389	Sox6	-0.45796	Yipf6	0.908032							Alg2	-0.620058
Trip6	-0.887791	Sap18	-0.459868	Pitpnb	0.907487							Fam49a	-0.620169
Pak1	-0.893267	Anxa6	-0.460705	Slc1a4	0.904588							Cryl1	-0.620247
Vamp5	-0.897992	Pafah1B2	-0.461344	Rnf149	0.903599							Phactr1	-0.620534
Farp1	-0.898891	Ctnnd2	-0.461484	Tpt1	0.902463							Parp11	-0.620943
Ccnd2	-0.91718	Sqle	-0.462642	Lin52	0.900266							Celf2	-0.621714
2310022B05Rik	-0.927397	Zfp91	-0.462756	Cnot6l	0.900205							Grm1	-0.622469
Hmgcs1	-0.930383	Btbd6	-0.463197	Foxj2	0.899401							Pten	-0.623102
Magi3	-0.943305	Flot1	-0.463692	Ggps1	0.897065							Zfp46	-0.623168
Actg1	-0.945298	Gipc1	-0.464508	Arfgap2	0.895608							Rundc3b	-0.624033
Fgfr3	-0.946094	Gins4	-0.465727	Mrpl9	0.893939							Sbf2	-0.624216
Rpe65	-0.952751	Arf5	-0.466277	Fam174a	0.891034							Ptprt	-0.625089
Caskin2	-0.953796	Siva1	-0.468555	Fn3k	0.889809							Epha7	-0.62827
Nudt4	-0.975981	Dlc1	-0.469409	Brd2	0.889676							Acaca	-0.628494
Sema3F	-0.991796	Tab2	-0.471564	Syt11	0.889583							Car11	-0.628717
Mgll	-0.993608	Smarcd3	-0.471852	Pias2	0.887536							Wtap	-0.629282
Enc1	-0.998166	Aida	-0.473259	Pmvk	0.886383							Cbfa2t2	-0.631833
Tpm1	-1.00211	Rbm12	-0.474648	Spata2	0.88522							Usp10	-0.631928
Gulp1	-1.01268	Ccm2	-0.475423	Srsf11	0.884925							Ap1ar	-0.633141
Ssx2Ip	-1.01321	Lrrc42	-0.475526	Gnl3	0.882417							Olfm1	-0.633414
Rassf1	-1.02078	Ctdsp1	-0.475825	Emg1	0.881699							Pdik1l	-0.635124
Kcnk1	-1.03674	Hnrnpd	-0.476114	Otud6b	0.880218							Mylip	-0.637259
Axl	-1.04436	Ncdn	-0.476463	Ccnd3	0.878281							Tomm22	-0.638372
4931406P16Rik	-1.0649	Sorbs3	-0.477809	Pdcd6	0.878175							Elmo1	-0.638673
Lims1	-1.072	Rab31	-0.480731	Tmem185b	0.87778							Pak7	-0.639118
Ccrn4L	-1.08676	Enah	-0.483222	Lrrc40	0.877606							Clasp2	-0.639202
Apln	-1.09357	Papss1	-0.483514	Aco2	0.876609							Rtn1	-0.639303
Sidt2	-1.13517	Snx10	-0.484362	Api5	0.875123							Msh2	-0.639365
Cdc42Ep1	-1.15211	Jdp2	-0.485785	Synj1	0.872334							Lrp11	-0.639857
Lats2	-1.17727	Oraov1	-0.486131	Mbd1	0.872266							Anapc5	-0.641495
Acss1	-1.1839	Ddx39	-0.486157	Kctd6	0.869475							Rala	-0.644219
Tns3	-1.18652	Gpx8	-0.487388	Stra13	0.868471							Elp2	-0.645331
Fam107A	-1.188	Fez2	-0.498042	Ankib1	0.867512							Celf1	-0.645891
Rgs7Bp	-1.20508	Pdgfc	-0.498961	Mcm4	0.866705							Fam171b	-0.646311
Wwc2	-1.22973	Hdgf	-0.500474	D6Wsu116e	0.86663							Abcc5	-0.648045
Kifc3	-1.24841	F2R	-0.503468	Mat2a	0.864846							Cnot6	-0.648301
Nacc2	-1.25698	Ctnnbip1	-0.50527	Dnaja3	0.864745							St6galnac6	-0.648304
Irs1	-1.26374	Sgce	-0.506675	Kif1b	0.860137							Rasl10a	-0.648979
Mid1Ip1	-1.2725	Hk1	-0.512242	Sertad2	0.859735							Rab35	-0.64925
Kcnk2	-1.31743	Comt	-0.514131	Ruvbl2	0.858896							Pdcd4	-0.649593
Tnfaip2	-1.31804	Rybp	-0.515762	Adrm1	0.858455							Hdac2	-0.649986
Pdlim5	-1.32846	Yars	-0.517079	Wdr74	0.858454							Dynll1	-0.650198
Cyr61	-1.35729	Slc39A10	-0.518171	Txnl1	0.857881							Gpr22	-0.650514
Ppap2A	-1.54238	Idh2	-0.518525	Eif2s1	0.857228							5031439G07Rik	-0.651255
Angptl4	-1.61303	Ddah1	-0.520804	Carm1	0.856995							Papolg	-0.651639
8430408G22Rik	-2.19016	Degs1	-0.521923	Zfp655	0.856678							Ankrd12	-0.653064
Vcl	-2.32021	Snx18	-0.529133	Slc25a36	0.856609							Lin7c	-0.65307
Tmem204	-2.50631	Actr3	-0.52986	Wbp5	0.854188							Ppp2r5c	-0.653136
		Clic4	-0.530064	Hnrnph2	0.852883							Nfib	-0.653633
		Pcbp4	-0.533574	Gnpda1	0.85033							Smarcc1	-0.654366
		Nagk	-0.535058	Rfng	0.850307							Dcaf4	-0.65465
		Ttl	-0.535427	Cobra1	0.85023							Itch	-0.65527
		Itgb8	-0.535583	Wasl	0.849992							Ubfd1	-0.657331
		Nxt1	-0.53699	Coq2	0.849895							Rap1a	-0.658798
		Grk6	-0.537895	Dnajc2	0.849692							Spast	-0.660106
		Cnih4	-0.538273	Vps26b	0.848973							Ptbp2	-0.660418
		Tln1	-0.539976	Eif3a	0.848879							Gdap1	-0.660535
		Gnai3	-0.543295	1500003O03Rik	0.848064							Btbd3	-0.66054
		Rcan2	-0.543605	Atpif1	0.844494							Psip1	-0.660917
		Maea	-0.545877	Zfr	0.844064							Pcgf3	-0.661355
		Csrp1	-0.546435	Ankrd13c	0.843842							Ywhab	-0.661434
		Stxbp6	-0.5483	Ctps	0.843212							Eid1	-0.661773
		Stk40	-0.549304	Zfand2b	0.839195							Cat	-0.662388
		Fyttd1	-0.549981	Ccny	0.838843							Nsg1	-0.662815
		Plin2	-0.554553	Cib1	0.837667							Armc1	-0.663295
		Bicd2	-0.554753	Mkks	0.837565							Slc48a1	-0.663975
		Tmem246	-0.556964	Trappc6b	0.836707							Uchl1	-0.664311
		Arpp21	-0.55949	Ppp1r7	0.835442							Rap1gap2	-0.665015
		Gprc5B	-0.560318	Slc25a16	0.834896							Tcea1	-0.668395
		Slc19A1	-0.563	Pik3r2	0.83475							Cbln4	-0.67074
		Atf4	-0.563458	Rab8a	0.834411							Elmod1	-0.670816
		Serpinh1	-0.565361	Tomm70a	0.834012							Flot2	-0.671601
		Smyd2	-0.56721	Psph	0.832757							Ttl	-0.674303
		Slbp	-0.569828	Chchd4	0.832321							Fbxo31	-0.674414
		Ampd2	-0.572793	1110008P14Rik	0.831032							Ptpla	-0.675135
		Mgrn1	-0.578991	Ddx3x	0.830168							Fhl1	-0.675371
		Wdfy1	-0.58175	Yaf2	0.829857							Ssx2ip	-0.675787
		Cnn3	-0.584805	Sacm1l	0.829296							Ggct	-0.677462
		Rrs1	-0.586676	Idh3a	0.82839							Magi2	-0.678728
		Ctbp2	-0.587596	Tnfaip1	0.828048							Cyfip1	-0.678814
		Pkia	-0.588851	Dnttip1	0.826782							Ogt	-0.679219
		Cggbp1	-0.590401	Amd1	0.823689							Lrrn3	-0.680728
		Tiparp	-0.590836	Ssna1	0.823262							Lrch1	-0.681603
		Ptbp1	-0.59144	Coq9	0.823221							Hmgcs1	-0.682423
		Hmgcs1	-0.595213	Dvl1	0.822827							Dcp2	-0.68279
		Insig1	-0.595598	Esco1	0.822238							Dlc1	-0.683514
		Mapkapk3	-0.595756	Epc2	0.819911							Zhx1	-0.684222
		Celf2	-0.59765	1810026J23Rik	0.819391							Flot1	-0.68436
		Cryab	-0.598864	Map2k7	0.817959							Rmnd5a	-0.685611
		Pcdh10	-0.601536	Tmem203	0.816448							Marcks	-0.687436
		Dmrta2	-0.601663	Ddx17	0.815798							Ccdc90a	-0.68769
		Slc44A2	-0.602104	Cln5	0.815314							Fjx1	-0.688125
		Kif1B	-0.603871	Arfgap1	0.814086							Lrrc8d	-0.688418
		Tnfaip8	-0.605446	Crebzf	0.813544							Ttc5	-0.688503
		Mtap	-0.608136	Fbxo9	0.813042							Nsdhl	-0.688969
		Setd7	-0.610894	Polr1c	0.812926							Cpne6	-0.689106
		Zfp367	-0.611058	Ahsa2	0.812353							Phf14	-0.689246
		Ubtf	-0.612057	Aimp2	0.812146							Crbn	-0.690701
		Prrc1	-0.615551	Ogfod1	0.812104							Kalrn	-0.69086
		Ttc3	-0.619089	Sf3a2	0.811443							Nucks1	-0.691186
		Myo18A	-0.621721	Ube2g2	0.811259							Mgea5	-0.692404
		Triobp	-0.622745	Mrpl47	0.810774							Rims3	-0.693506
		Pim3	-0.624842	Ntsr2	0.810427							Tmem50a	-0.693931
		Clic1	-0.626136	Timm8a1	0.808904							Trim37	-0.693987
		Usp6Nl	-0.628135	Fbxl17	0.808257							Rnf167	-0.695892
		Aen	-0.629478	Gspt1	0.807061							Rnf180	-0.696528
		Tpm4	-0.635152	Nbr1	0.806025							Usp21	-0.697035
		Larp4B	-0.637584	Tjp2	0.80592							D6Wsu163e	-0.698328
		Rala	-0.642902	Tgfbrap1	0.804183							Odz3	-0.698457
		Carm1	-0.643277	Errfi1	0.802767							Nell2	-0.69935
		Sh3Glb1	-0.644797	Ppm1h	0.802117							Pias1	-0.701912
		Egr1	-0.65312	Cdc5l	0.801694							Slc24a3	-0.702313
		Speg	-0.654152	Ppp2r2d	0.801523							Banf1	-0.705447
		Sept4	-0.655208	Csnk2b	0.801228							Srpk1	-0.706515
		Bcl2L1	-0.657427	Necap1	0.801093							Daam1	-0.706762
		Rab22A	-0.663362	Ptpn2	0.800087							Ahcyl2	-0.708159
		Atp1B1	-0.668004	Hnrnpab	0.798674							C030046I01Rik	-0.708631
		Dtx4	-0.668857	Smox	0.798199							Ncor1	-0.709083
		Nmt1	-0.670435	B2m	0.79461							B4galt6	-0.710311
		Limch1	-0.670521	Gpr89	0.793297							Faim2	-0.711294
		Lasp1	-0.672168	2003-09-01	0.793166							Stmn3	-0.714332
		Cables1	-0.676046	Pigu	0.792959							Fpgt	-0.715396
		S100A10	-0.676861	Hnrpdl	0.792876							Mat2b	-0.716092
		St6Gal1	-0.6781	Map1lc3b	0.792768							Mast3	-0.71641
		Wdr1	-0.678384	1810008A18Rik	0.792474							Add3	-0.717655
		Tdrd7	-0.679684	Pom121	0.791495							Pip4k2b	-0.717785
		Pcgf5	-0.683264	Slc30a5	0.790951							Ankrd13d	-0.718655
		Snx24	-0.684778	Zfp639	0.790772							Pank3	-0.719388
		Arhgef25	-0.686122	Srr	0.790663							Pds5b	-0.721568
		Gpr146	-0.688908	Grpel2	0.789995							Tmem158	-0.721964
		Lyrm2	-0.690336	Fyn	0.787187							Fam164a	-0.724124
		Tpd52L1	-0.691085	Itpa	0.785264							Arpc5	-0.725369
		Pdcl3	-0.692389	Pop4	0.784541							Wdr13	-0.725631
		Nxn	-0.692411	Gabarapl2	0.782417							Spata2	-0.726169
		Car8	-0.693528	Trip4	0.781823							Gnb4	-0.726584
		Dscr3	-0.696612	Xpnpep1	0.781041							Mtap1b	-0.727199
		Rnf115	-0.700478	Uqcrh	0.780748							Pnma2	-0.72762
		Dpysl2	-0.700902	Wnk1	0.780725							Rnf2	-0.731274
		Fam102B	-0.703002	Oaz1	0.780335							Acly	-0.735418
		Mt2	-0.703886	Wdr6	0.780234							Sdc3	-0.736031
		Osbpl1A	-0.70397	Khsrp	0.778096							Zbtb41	-0.737551
		Sdc4	-0.712446	Pgam1	0.777643							Fbxo25	-0.738815
		Eif1B	-0.716809	Reps1	0.777174							Mrpl23	-0.73909
		Bri3	-0.718384	Tbc1d20	0.776023							Cyth3	-0.740843
		Capn2	-0.720023	Pi4ka	0.775501							Rtn4rl1	-0.741458
		Ankrd29	-0.7223	Derl1	0.775197							Gabra4	-0.742359
		Ank	-0.72688	Abat	0.773695							Dr1	-0.742429
		Ppp4R1	-0.727232	Terf2	0.772977							Nos1	-0.743337
		Snx33	-0.735851	Tnk2	0.772239							Mapt	-0.743571
		F3	-0.73756	Hnrnpd	0.771685							Slc29a4	-0.747169
		Mbnl1	-0.742428	Jak2	0.771111							Rwdd2a	-0.747299
		Hes1	-0.743002	Rims2	0.770858							Mblac2	-0.747597
		Klf3	-0.744999	Pcnp	0.769396							Kcns2	-0.750759
		Mprip	-0.745313	Nrbf2	0.76657							Ccng2	-0.751182
		Axl	-0.747813	Slc25a3	0.764898							Selm	-0.752052
		Msx1	-0.749514	Pafah1b1	0.764456							Tmem50b	-0.752776
		Mtus1	-0.749962	BC023829	0.76415							Slitrk1	-0.753003
		Nedd9	-0.750099	P4hb	0.763771							Epha5	-0.75671
		Ngef	-0.750204	Nt5dc3	0.762545							Rabl2	-0.759941
		Sept11	-0.75065	Nol12	0.762544							Lman2l	-0.760375
		Mical1	-0.751293	Lsm4	0.761847							Sema3e	-0.760742
		Enc1	-0.75765	Rsbn1	0.76158							Rab15	-0.76112
		Rras	-0.759196	Acot8	0.760068							Mbtps2	-0.765233
		Mpp6	-0.764679	Bri3bp	0.75786							Cdkn2aipnl	-0.765373
		Ube2E2	-0.768448	Pak1ip1	0.757404							Armc6	-0.766283
		Snta1	-0.77733	Med21	0.756364							Fam102b	-0.772143
		Usp53	-0.778438	Sys1	0.755855							Ncam1	-0.772414
		Fut9	-0.781535	Psmb2	0.755118							Trim23	-0.774093
		Tubb2B	-0.787073	Aifm1	0.754926							Mef2a	-0.776047
		Bcar1	-0.790849	Rpap2	0.754093							Syt16	-0.776107
		Sept8	-0.791124	Trnau1ap	0.752855							Prmt2	-0.778371
		Csnk1A1	-0.797267	Scg3	0.752021							Bai3	-0.78382
		Ppp1R3D	-0.801676	Med20	0.750838							Wdr34	-0.786446
		Pcdh9	-0.804797	6330409N04Rik	0.750186							Stx1a	-0.786832
		Aspa	-0.823153	Hnrnpm	0.748672							Fnbp1l	-0.787699
		Bcar3	-0.831302	Mbd2	0.748665							Rab26	-0.78816
		Rhbdf1	-0.834462	Stt3b	0.746376							Baiap2	-0.792647
		Myl12B	-0.836952	Mpzl1	0.746298							Lingo1	-0.792969
		Cttnbp2Nl	-0.837183	Ntan1	0.746222							Fancl	-0.794141
		Fat1	-0.838717	Fermt2	0.746206							Stx7	-0.796132
		Klhdc8B	-0.842257	Fcgrt	0.745911							Kcnip4	-0.798288
		Magi3	-0.842363	Pdzd8	0.743206							Cadm2	-0.798642
		Mtmr10	-0.842558	Hsd17b12	0.741404							Eif2s2	-0.798705
		Caskin2	-0.844642	Stx4a	0.741054							Luc7l3	-0.801958
		Ilk	-0.846185	Aasdhppt	0.740887							Rps3a	-0.802092
		Litaf	-0.852165	Nfyc	0.7406							Eif5a2	-0.80399
		Cap2	-0.853386	Grin2c	0.740059							Fut8	-0.804027
		Cnksr3	-0.864286	Tmed4	0.739996							Crls1	-0.804234
		Mbnl2	-0.865126	Hnrnpul1	0.739921							Eral1	-0.804639
		Sqrdl	-0.866946	Sephs2	0.739722							Gria2	-0.80549
		Hspb8	-0.871284	Cog3	0.738796							Siah1a	-0.80554
		Mcc	-0.875822	Zfp330	0.738611							Nav3	-0.80577
		Elovl6	-0.883226	March8	0.737089							Khdrbs3	-0.809802
		Tns3	-0.895331	Tmem55b	0.73698							Slc39a10	-0.810411
		Lxn	-0.898022	A430005L14Rik	0.73666							Pygb	-0.810586
		Fhl1	-0.912352	Atp6v0c	0.736107							Inpp5k	-0.81088
		Farp1	-0.9154	Cyp51	0.735773							Lgi1	-0.812132
		Fermt2	-0.918328	Eif4a1	0.734473							Zeb2	-0.812202
		Snn	-0.932866	Adcyap1r1	0.732176							Dyrk2	-0.812622
		Apln	-0.933705	Pip4k2c	0.729924							Hpcal4	-0.815943
		2310022B05Rik	-0.940077	Csnk1e	0.729584							Ank	-0.821646
		Rbms1	-0.940109	Lgals8	0.729142							2610039C10Rik	-0.821834
		Epn2	-0.944108	Rheb	0.727859							Ralgps2	-0.823379
		Bcl2	-0.95301	Rock1	0.727702							Ntng1	-0.82604
		Stk38L	-0.95351	Cideb	0.725586							Usp22	-0.826388
		Ier5	-0.954164	Pam16	0.724792							Gprin1	-0.827152
		Tax1Bp3	-0.955777	Rbm7	0.724756							Slc24a2	-0.834615
		Wwc2	-0.968019	ORF61	0.722266							Arl4c	-0.836697
		Dusp3	-0.970118	Smad1	0.721133							1810041L15Rik	-0.837014
		Vamp5	-0.979382	Eif3b	0.721116							Wrb	-0.837858
		Nck2	-0.985367	Sun1	0.720283							Dcun1d4	-0.838367
		Nrn1	-0.989173	Htra2	0.71995							Elavl2	-0.841998
		Fgfr3	-0.994841	U2af1	0.719858							Eif1b	-0.842643
		Tubb2A	-0.999694	Gna13	0.719587							Lrrc4c	-0.844674
		Prkar1B	-1.0045	Ube2d3	0.719497							Cnot2	-0.845672
		Prkcdbp	-1.01384	Wac	0.718539							Ezh1	-0.848431
		Actb	-1.02429	C1galt1c1	0.717367							Nras	-0.855295
		Pak1	-1.0261	Smug1	0.71554							Kctd13	-0.85722
		Myl12A	-1.0359	2410091C18Rik	0.713333							Cpne4	-0.858835
		Ccnd2	-1.05443	Dctpp1	0.712755							Dhcr7	-0.860772
		Sema3F	-1.07043	Hsd11b1	0.712539							Sestd1	-0.860945
		Pid1	-1.07391	Mkrn1	0.712511							Thra	-0.861019
		Tnfaip2	-1.07927	1110031I02Rik	0.712109							Zdhhc2	-0.862172
		Rgs7Bp	-1.0884	Ppp4c	0.710922							Klhl23	-0.862727
		Ptpn9	-1.09159	4833439L19Rik	0.709157							Morc3	-0.863765
		Errfi1	-1.13211	Rmnd5a	0.705878							Reep1	-0.865434
		Tjp2	-1.14009	Ndufv3	0.705282							Wnk1	-0.865489
		Mgll	-1.15269	BC017647	0.705187							Nop56	-0.866197
		Rwdd1	-1.17562	Ube3a	0.704262							Tppp	-0.867764
		Timp3	-1.20175	Btbd10	0.702946							Kifc2	-0.869015
		Wwc1	-1.20932	Wbp11	0.702491							Cacna2d1	-0.869714
		Fam107A	-1.21732	Nedd8	0.701418							Rab3b	-0.870709
		Rpe65	-1.22294	Slc3a2	0.701373							Nudt2	-0.873152
		4931406P16Rik	-1.22547	Uqcrfs1	0.70058							Timp2	-0.875258
		Scrn1	-1.23387	Tada2b	0.70052							Opcml	-0.876465
		Pdgfrb	-1.23404	2310044G17Rik	0.699815							Ube2e3	-0.877224
		Trip6	-1.24725	Impa1	0.699149							Lypd1	-0.87876
		Gulp1	-1.25177	Appbp2	0.698421							Mrpl48	-0.87903
		Actg1	-1.25319	Orc6	0.698144							Ncoa1	-0.879865
		Sidt2	-1.25462	Mapre1	0.697657							Amz2	-0.880082
		Wnt7A	-1.2734	Ormdl2	0.696534							Slc35a5	-0.88199
		Eif4Ebp1	-1.28307	Pmpca	0.69577							Peli1	-0.882075
		Kcnk1	-1.28361	Degs1	0.695635							Lrrn1	-0.885892
		Ifrd1	-1.32041	Pus1	0.695408							Ctxn1	-0.89041
		Stambpl1	-1.32338	Pmm2	0.694833							Slit2	-0.897581
		Jun	-1.32443	Nckipsd	0.694067							Dnm3	-0.903005
		Acss1	-1.33841	Lrrc47	0.6914							Camta1	-0.904487
		Lims1	-1.33996	Hexim2	0.69017							Casp3	-0.904505
		Trib2	-1.35604	Arl6	0.689556							Megf9	-0.906102
		Tpm1	-1.36081	Atl2	0.687763							Cnr1	-0.90731
		Rassf1	-1.36633	Actr10	0.687427							Ogfrl1	-0.908399
		Ssx2Ip	-1.37763	Homer1	0.687386							Exd2	-0.908807
		Hdac5	-1.38545	Smek2	0.685974							Kcnmb4	-0.909704
		Nudt4	-1.46448	Mapk9	0.685632							Rnd2	-0.911395
		Pdlim5	-1.46792	Odc1	0.68373							Msra	-0.912679
		Mfsd2A	-1.46864	Crat	0.682707							Gnaq	-0.913122
		Dusp6	-1.47563	Zfp516	0.681009							Rasgrp1	-0.915348
		Mid1Ip1	-1.49988	Smad4	0.680054							Map2k4	-0.915703
		Lmo4	-1.51292	Med30	0.679994							Tm7sf2	-0.921388
		Nacc2	-1.53101	Brcc3	0.678054							Rasa1	-0.923874
		Hbegf	-1.53324	Zfand5	0.675022							Pcsk2	-0.923938
		Fam107B	-1.57599	1700003E16Rik	0.674927							Doc2a	-0.924063
		Kcnk2	-1.70187	Mthfd1	0.674781							Pkia	-0.925649
		Cdc42Ep1	-1.71473	Tfam	0.674597							Slc6a7	-0.929955
		Lats2	-1.76339	Maf1	0.674304							Enc1	-0.930232
		Angptl4	-1.77707	Npc2	0.67346							Idh1	-0.9377
		Irs1	-1.77713	Ahcy	0.671545							Creg2	-0.939797
		Spry1	-1.79145	Gpx4	0.671039							Sh3bgrl	-0.943195
		Ccrn4L	-1.91943	Lynx1	0.670503							Gabrb2	-0.944179
		Ppap2A	-1.95751	Mon2	0.668874							Chrna7	-0.945889
		Kifc3	-2.00512	Gem	0.668534							Chn1	-0.951615
		Vcl	-2.64533	Gabpa	0.668133							Flrt2	-0.954713
		8430408G22Rik	-2.87256	Rfwd3	0.667552							Ppp3ca	-0.956948
		Tmem204	-2.93672	Zadh2	0.667323							Zc4h2	-0.957543
		Cyr61	-3.79372	Zfp410	0.665918							Kcnq5	-0.958333
				Auh	0.664507							Cpne5	-0.958655
				Rabl3	0.663289							Alcam	-0.960445
				Dcaf13	0.663285							Chst1	-0.964708
				BC031181	0.662338							Tbpl1	-0.965804
				Mcfd2	0.661783							Taok1	-0.967448
				Galnt11	0.661568							Aida	-0.968129
				Tiprl	0.661236							Ndrg1	-0.970082
				Patl1	0.661189							Vstm2l	-0.976517
				Aimp1	0.660763							Smarcd3	-0.976647
				Zmat2	0.659843							Mgst3	-0.976785
				Tial1	0.659394							Cnih2	-0.98146
				Slc41a1	0.658453							Camk2b	-0.981899
				Unc119b	0.657457							Arhgap20	-0.98446
				Flcn	0.656731							Lancl2	-0.985488
				Cdc16	0.65519							Lasp1	-0.99324
				Csde1	0.654651							Sema4f	-0.994145
				Phpt1	0.654471							Rbfox1	-0.996332
				Stxbp1	0.653764							Ak5	-0.997147
				Mtap9	0.65332							Cbln1	-0.997804
				Gde1	0.65295							Ttll1	-1.00014
				Stat3	0.65259							Rasgef1a	-1.00093
				Zbtb41	0.652068							Thy1	-1.00343
				Fau	0.651967							Casd1	-1.00347
				Ogfr	0.651502							Kcnab1	-1.00714
				Ado	0.650582							Nudt4	-1.0085
				Snip1	0.649829							Jph4	-1.00908
				Dusp1	0.649418							Hdac9	-1.01124
				Tom1	0.648949							Cdk5r1	-1.0133
				Tmub2	0.648934							Ssh2	-1.01487
				Capza1	0.647937							Rrm2b	-1.01546
				Fam103a1	0.647617							Ajap1	-1.01637
				Pex13	0.647562							2010109K11Rik	-1.01971
				Tardbp	0.644412							Camk2a	-1.02264
				Wdr48	0.64435							Cadm1	-1.02455
				Sirt2	0.644032							Usp31	-1.02494
				Lman2	0.643757							Plxna2	-1.02795
				Ppp1r3d	0.643253							Etv1	-1.03664
				Gatad2a	0.643126							Adss	-1.03831
				Cnot4	0.642262							Tubb5	-1.04024
				Pxn	0.641828							Nt5c3	-1.04785
				Ythdc1	0.641207							Grb14	-1.04848
				Ndufa2	0.640905							Lrrtm1	-1.05117
				Gpi1	0.640733							Bnip3	-1.05519
				Atp6v1d	0.639388							Stxbp6	-1.0734
				Phactr4	0.639304							Wasf1	-1.0779
				Nop10	0.639157							Rnf146	-1.07835
				Capn7	0.638172							Gtdc1	-1.08694
				Cdc123	0.637982							Slc6a1	-1.08858
				Hsp90b1	0.637583							Syn2	-1.10363
				Dnm1l	0.635479							Ldb2	-1.10459
				Otx1	0.632409							Marcksl1	-1.11203
				Plaa	0.629232							Arl5a	-1.11315
				Rnf10	0.629137							Neurod6	-1.11343
				Rgs2	0.627515							Adam11	-1.12094
				Spin1	0.627451							Grm5	-1.12648
				Mpp5	0.627116							Stxbp5l	-1.13103
				Arf6	0.626465							Serpini1	-1.13376
				Cisd1	0.625124							Crmp1	-1.13838
				Got2	0.625067							Slc8a1	-1.14116
				Rrp15	0.623837							Arpp21	-1.14495
				Tmed7	0.623544							Nln	-1.14939
				Ivns1abp	0.622678							Edil3	-1.15106
				Ubtf	0.622569							Calb1	-1.15287
				Fam168b	0.622175							Sema6c	-1.15397
				Mrps22	0.620663							Chn2	-1.16853
				Rtn3	0.620287							Ptprd	-1.17332
				Rpa2	0.619752							Efnb3	-1.17404
				Lsm1	0.618862							Gria3	-1.17578
				Ppp2r5a	0.618784							Kcnk2	-1.17912
				Fkbp2	0.617987							Mtss1	-1.19277
				Atp6ap1	0.617318							Camk1d	-1.20166
				Cdk16	0.616659							Itpka	-1.20817
				Vrk3	0.614701							Kitl	-1.2354
				1500011B03Rik	0.614667							Sema7a	-1.24163
				Tmbim6	0.61441							Scn2a1	-1.24257
				Ykt6	0.613807							Hn1	-1.24361
				Polr2d	0.612125							Grp	-1.2584
				Sccpdh	0.61086							Kcnd2	-1.26355
				Impad1	0.61044							Synpr	-1.27378
				Pou3f3	0.610188							Erc2	-1.27855
				Cope	0.608655							Kcnh3	-1.2792
				Selm	0.607681							Gnal	-1.28566
				Slc25a5	0.606472							Gfra2	-1.31342
				Zdhhc6	0.606002							Ralyl	-1.32331
				Ciao1	0.605721							Rab33a	-1.33116
				Dusp11	0.605141							Cdh10	-1.34272
				Slc25a38	0.604614							Brd9	-1.34696
				Psmd13	0.604164							Acvr2a	-1.34948
				Fpgt	0.603916							Sh3kbp1	-1.35827
				Luc7l2	0.603256							Hpcal1	-1.39498
				Bcl7b	0.60325							Ak4	-1.4202
				Tfrc	0.600855							Sms	-1.42489
				Rab40c	0.600657							Stmn1	-1.43233
				Rab7	0.600357							Akt3	-1.45339
				Bola1	0.600253							Zfp238	-1.45346
				Sap30bp	0.599559							Sema4a	-1.46162
				Tpmt	0.596049							Kcnip2	-1.46704
				Prkar1b	0.596004							Tmeff2	-1.47017
				2810432D09Rik	0.594532							Zdhhc23	-1.48971
				Diablo	0.594471							Rbmx	-1.49675
				Atp6v1a	0.59417							Fgf13	-1.49938
				Vapa	0.594155							Strbp	-1.5099
				D10Jhu81e	0.5937							Pgm2l1	-1.52692
				Ddx50	0.593094							Camk4	-1.53357
				Bmyc	0.592431							Plcxd2	-1.54959
				Aak1	0.592045							Lpl	-1.55898
				0610040J01Rik	0.592015							Rspo2	-1.58819
				Arpp19	0.589638							Cux2	-1.59555
				Ssr3	0.5893							Homer2	-1.59828
				Cenpq	0.58795							Caln1	-1.62067
				Gcsh	0.587943							Rprm	-1.62241
				Myst3	0.586936							Scn3b	-1.62823
				Nhlrc1	0.586275							Camkv	-1.68247
				Fyttd1	0.584731							Sphkap	-1.68266
				Dcun1d5	0.584494							Klf7	-1.70676
				1110018J18Rik	0.584153							Cdk14	-1.71719
				Lancl1	0.584108							Cdk19	-1.71972
				Brix1	0.582005							Nrgn	-1.85481
				Poldip3	0.581669							Tmem74	-1.88462
				Rrs1	0.581095							Bhlhe22	-1.97554
				Psma7	0.579852							Camkk2	-1.98305
				Aldoa	0.579408							St6galnac5	-2.01515
				Apba3	0.578065							Calb2	-2.0771
				Secisbp2l	0.57629							Pcdh19	-2.12865
				Gna11	0.575306							Fam19a1	-2.14583
				Lin7c	0.574738							D0H4S114	-2.26215
				Pik3ca	0.574479							Hpca	-2.40113
				Ppdpf	0.573981							Crym	-3.10157
				Usp14	0.573378
				Cops5	0.572794
				Sh2b1	0.572477
				Rfc1	0.572286
				Traf7	0.572178
				Rab4b	0.570402
				Smndc1	0.57031
				Rnf146	0.568299
				Lonp2	0.568135
				Csnk1g3	0.566594
				Hbp1	0.566474
				Elavl1	0.565903
				Hiat1	0.565267
				Rfwd2	0.564961
				Acot7	0.564525
				Exosc7	0.563896
				Lrrc59	0.562955
				Josd2	0.561968
				Zfp259	0.558501
				Ift20	0.558447
				Gaa	0.557961
				Bcs1l	0.557125
				Trim44	0.557124
				Srsf3	0.556937
				Anapc11	0.556751
				Atp6v1b2	0.556415
				Snrpc	0.556252
				Rprd1a	0.556024
				Ssr4	0.555949
				Lmo1	0.555859
				Exosc9	0.555249
				Cdc37l1	0.554769
				Tln1	0.553299
				Ensa	0.552497
				D5Ertd579e	0.551373
				Rybp	0.549997
				Hspe1	0.549952
				Prpf31	0.54976
				Ndufb6	0.548912
				Sub1	0.546147
				Ccdc28a	0.546016
				Pdha1	0.545225
				Lonp1	0.542978
				Cry2	0.542585
				Pgk1	0.542444
				Pdcd2	0.542173
				Cript	0.541624
				Ranbp1	0.541162
				Ubap1	0.541055
				Bsg	0.539641
				Psmb3	0.539391
				Cetn3	0.539353
				Rsl24d1	0.538995
				Gnaq	0.538739
				Chchd6	0.538075
				Ubxn4	0.537606
				Lsm7	0.536978
				Uqcrq	0.533868
				Xbp1	0.533327
				Lrrc8a	0.531574
				Hip1r	0.531128
				Abtb2	0.530969
				Khdrbs1	0.530334
				Cstf3	0.529691
				Sort1	0.529453
				Dazap2	0.528983
				Bcas2	0.528894
				Scarb2	0.528825
				Nmd3	0.528223
				Bnip2	0.528109
				Cox4i1	0.527923
				Rhoq	0.527877
				Psmc2	0.527484
				Sumo1	0.527437
				Rpl22l1	0.526153
				Entpd5	0.525604
				Fads2	0.52485
				Tmem222	0.52477
				Rab33b	0.524253
				Gsk3b	0.523085
				Crcp	0.522393
				Stam	0.521338
				Akt2	0.520965
				Fam32a	0.519214
				Ric8	0.518865
				Sos1	0.517678
				2410003K15Rik	0.516338
				Tbcb	0.516336
				Snx18	0.515727
				Txndc9	0.515571
				Anapc5	0.51554
				Dlc1	0.515371
				Crk	0.514759
				Phb2	0.513825
				Rhobtb3	0.512861
				Wasf1	0.512387
				Uck1	0.51148
				Atg5	0.511171
				Polr2f	0.510328
				Brd4	0.509288
				Ip6k2	0.509014
				Atg12	0.509003
				1110058L19Rik	0.508226
				Zcchc17	0.508209
				Klhl9	0.506198
				Sp1	0.506028
				Commd5	0.505962
				Ufm1	0.505474
				Metap2	0.504877
				Sema6d	0.50486
				Tysnd1	0.504338
				Ghitm	0.504249
				Cyb5b	0.503724
				Tnfaip8	0.50353
				Mon1a	0.502928
				Ncoa4	0.502416
				Ipmk	0.501926
				Pcmtd1	0.501761
				Tbc1d10b	0.500178
				Tomm34	0.499759
				Atp6v0a2	0.498549
				Eif1ad	0.498064
				Mtfr1	0.497801
				Eid1	0.496568
				Pigx	0.496441
				Tmem18	0.496405
				Ddx3y	0.495257
				Tax1bp1	0.493482
				Mospd1	0.491458
				Elovl6	0.490775
				Rnf20	0.490509
				Tmem183a	0.490191
				Phkg2	0.490052
				Ppp1cb	0.489601
				Fam76a	0.488963
				Gtf2a2	0.48754
				Tpm3	0.48631
				Enoph1	0.486069
				Nlk	0.485556
				Bud31	0.483913
				Mll5	0.483354
				Papd5	0.482265
				Lsmd1	0.480978
				Timm22	0.480356
				Adk	0.479778
				Ddx5	0.479493
				Fasn	0.479293
				Rnf44	0.478956
				Dr1	0.477319
				Pkig	0.476848
				Slc35e2	0.476665
				Cds2	0.47593
				Tmem33	0.475351
				Ufd1l	0.471451
				Nudt9	0.468858
				Cct3	0.465
				Sf3b5	0.464776
				Tra2b	0.464335
				Hnrnph3	0.462476
				Phf10	0.46245
				Eed	0.461411
				Sharpin	0.46138
				Set	0.458745
				Ddx39	0.457545
				Calr	0.45754
				Prkaca	0.457019
				Son	0.45683
				Pspc1	0.456469
				Serhl	0.456173
				Slc25a1	0.455988
				Chchd2	0.455757
				Nmt2	0.454728
				Pdxdc1	0.454691
				D11Wsu99e	0.454535
				Arf1	0.453888
				Gripap1	0.453383
				Marcksl1	0.453296
				Tmem199	0.452942
				Gemin7	0.452831
				Tspan5	0.452171
				Mex3c	0.45209
				Ube2v1	0.451691
				Zic1	0.451252
				Ggnbp2	0.450073
				Nadk	0.448979
				Scpep1	0.448788
				Sbds	0.44868
				Cstf2	0.444338
				Sgpp1	0.443896
				Llph	0.443843
				Rnf41	0.443276
				Ssr1	0.443205
				Tmem51	0.443005
				1700037H04Rik	0.441961
				Letm1	0.441872
				Ccs	0.441013
				Adar	0.440926
				Camta2	0.440191
				Eif4a2	0.440066
				Commd6	0.440046
				Rpl7l1	0.439834
				Sqle	0.438802
				H2afj	0.438468
				Tmem41b	0.437915
				Tm9sf1	0.437781
				Gltscr2	0.437711
				Mtdh	0.437698
				Snrnp200	0.437196
				Nudt18	0.436818
				Alas1	0.436234
				Rnd2	0.436037
				Zcchc14	0.434659
				Kdm2b	0.433422
				Psenen	0.432685
				Srpr	0.432314
				Pogk	0.431445
				Soat1	0.431421
				Sipa1l3	0.429295
				Sdhb	0.428013
				Mfsd2a	0.427959
				Rraga	0.427744
				Cstb	0.427721
				Strn3	0.427578
				Tmem147	0.427557
				Gtf2e1	0.422943
				Srsf5	0.422117
				Med8	0.420864
				Rps13	0.420347
				Imp3	0.41981
				Kctd7	0.419646
				Tmem107	0.419359
				Sfxn1	0.417999
				Nr2f1	0.417364
				Sf3b1	0.417195
				Tcea1	0.417159
				Ccdc58	0.416688
				Serf2	0.416676
				Zbtb6	0.415951
				Ppt2	0.415931
				Marveld1	0.415888
				2310001A20Rik	0.41522
				Smad2	0.414193
				Tdg	0.41391
				Dcaf7	0.412544
				Ckap4	0.412535
				Mars	0.412505
				Fam192a	0.412089
				Sox6	0.41114
				Nf2	0.410597
				Pygo2	0.409539
				Psmc1	0.409238
				Lpcat3	0.409068
				Slc39a7	0.407879
				Hnrnpu	0.407872
				Clic4	0.406234
				Naga	0.406025
				2510003E04Rik	0.404942
				Rpl8	0.404588
				Smu1	0.404483
				Creb3	0.403767
				Blvra	0.403224
				Pltp	0.401687
				Mto1	0.401458
				Uros	0.401046
				Ufc1	0.399997
				Myrip	0.399544
				Glyr1	0.399524
				0610031J06Rik	0.398956
				Rpn2	0.39888
				Akt3	0.398609
				Pitpna	0.398244
				Srsf4	0.396631
				Ttl	0.396589
				Cox11	0.395505
				Usp7	0.395029
				Cyb5r4	0.394027
				Psma5	0.393765
				G3bp2	0.393396
				Unc50	0.390659
				Spsb4	0.390119
				Sumo3	0.389407
				Olfm1	0.389398
				Gnai3	0.388792
				Nr2e1	0.388643
				Rnps1	0.388643
				Calm1	0.388296
				Twf1	0.385994
				Scamp2	0.385031
				Slc35b1	0.384821
				Tmem50b	0.384769
				Appl2	0.384295
				2700060E02Rik	0.383727
				Cops8	0.383618
				Gli2	0.383577
				Bcar1	0.383384
				Cct2	0.383068
				Vcp	0.383043
				Ndufa1	0.382991
				Mfge8	0.38252
				Ppp6c	0.382466
				Rpl41	0.382024
				F3	0.381405
				Rps3	0.381334
				Dhrs1	0.381324
				Ppp2cb	0.379628
				Wbp2	0.378428
				Raf1	0.378022
				Srp14	0.377657
				Mif4gd	0.375695
				Mapkapk5	0.375434
				1810013L24Rik	0.374983
				Isca2	0.371169
				Gltpd1	0.370673
				Ppm1m	0.37053
				Pih1d1	0.369803
				Hdgfrp3	0.368251
				Rnf166	0.367493
				Trak1	0.367378
				Timm13	0.365238
				Pepd	0.365038
				Mrpl17	0.364043
				Adrbk2	0.36341
				Gkap1	0.361585
				Ing2	0.360957
				Trim37	0.358737
				Tor1a	0.358725
				Sptlc1	0.358307
				0610010K14Rik	0.357589
				Gabrg1	0.356205
				Tex261	0.356169
				0610037L13Rik	0.355095
				Zfp521	0.353237
				1500031L02Rik	0.352788
				Psmc4	0.352728
				Mepce	0.351994
				Scamp1	0.34976
				Dym	0.348141
				Snx13	0.347831
				Nap1l4	0.347601
				Tm2d2	0.347121
				Rbm10	0.345996
				Itgb5	0.344159
				Dctn4	0.343945
				Gmnn	0.341937
				Rnpepl1	0.341899
				Zfp955a	0.341889
				Mink1	0.341517
				Mxd4	0.341166
				Atp2a2	0.340151
				Chi3l1	0.339622
				Bzw1	0.338704
				2810002N01Rik	0.338157
				Dtx2	0.337661
				Hspd1	0.337213
				Morn4	0.33694
				Abcc5	0.336635
				Chmp7	0.336342
				Pcgf3	0.335574
				Zfand6	0.334779
				Phf20	0.334689
				Pdcl3	0.334551
				Gps1	0.333927
				Zfp251	0.333766
				Rps19bp1	0.333605
				Arl2	0.333555
				Mesdc2	0.332838
				6330578E17Rik	0.332542
				Zc3h14	0.331995
				1190002H23Rik	0.331707
				Thtpa	0.331312
				Snx3	0.32809
				Nfs1	0.327971
				Caml	0.327562
				Rnf145	0.327451
				Ier5	0.324946
				Sec11c	0.324052
				Gle1	0.321803
				Dirc2	0.321422
				Sirt3	0.320705
				Nus1	0.320556
				Commd4	0.320251
				Gcat	0.31945
				0610007P22Rik	0.318175
				Atp5g1	0.317406
				Zc3h15	0.316466
				Golga2	0.315595
				Prorsd1	0.315278
				Hus1	0.313889
				Cat	0.31362
				H47	0.313198
				Prosc	0.312122
				Sertad1	0.311893
				Fam18b	0.311387
				Klhdc3	0.311254
				Chic2	0.311107
				Itsn1	0.309749
				Uso1	0.309165
				Slc30a9	0.309163
				Abhd10	0.308415
				Cgrrf1	0.307762
				Fndc3a	0.307649
				Ociad1	0.307231
				Psmf1	0.306738
				Kras	0.306323
				Hdac3	0.30603
				Oat	0.305464
				Osbpl11	0.305091
				Tpd52l2	0.305043
				Sugp1	0.304121
				Ube2i	0.303344
				Phf23	0.302546
				Dnajc7	0.301382
				Rnf111	0.301014
				Cldn12	0.300943
				Stx6	0.300328
				Pfn2	0.300277
				Ran	0.299724
				Gstz1	0.299511
				Rpl18a	0.298202
				Hnrnpk	0.297391
				Gpn3	0.296609
				Tpm4	0.29622
				Tssc4	0.295601
				Mtap7d1	0.294986
				Avpi1	0.294804
				Thoc2	0.294547
				Tomm20	0.294138
				Rps2	0.291973
				Rundc3a	0.291781
				Prodh	0.290253
				Fiz1	0.289923
				Gapdh	0.289807
				Ptp4a2	0.288527
				Cyth1	0.288047
				Hdhd2	0.285343
				D19Ertd737e	0.285206
				Dohh	0.284888
				Tra2a	0.283109
				Ikbkap	0.282967
				Denr	0.28296
				Arl2bp	0.280696
				Kbtbd11	0.280588
				Ppp1r16b	0.280487
				Kars	0.277906
				Fam195b	0.277859
				Atp1b3	0.276957
				Pfkl	0.274813
				Ufsp2	0.274557
				Rps26	0.274357
				Med9	0.274119
				Cd320	0.27406
				Slc30a10	0.274046
				Ubl3	0.273941
				Dad1	0.273677
				2002-09-01	0.273516
				Ptdss2	0.272039
				Aurkaip1	0.266855
				Rsrc2	0.266412
				1110018G07Rik	0.266351
				Fh1	0.265847
				Prkar1a	0.264413
				3230401D17Rik	0.264259
				Prpf6	0.263436
				Sdf2	0.261825
				Gosr2	0.261283
				Hebp1	0.261199
				Rps9	0.26107
				Trim8	0.259235
				Cops4	0.257218
				Grm3	0.254823
				Rpl18	0.250685
				Sall1	0.247816
				Pcmt1	0.246514
				Klf12	0.24645
				Smarcc1	0.246132
				Romo1	0.245854
				Polr2c	0.245764
				Snrpa	0.245315
				Ptplad1	0.243733
				Akap10	0.242127
				Ctxn1	0.240665
				Thap7	0.239856
				Ndufb11	0.23978
				Dynll2	0.239727
				Gstm4	0.239414
				Ipo7	0.238628
				Cdk9	0.237168
				Hmgn3	0.237033
				Dnajc9	0.235911
				Skiv2l2	0.235898
				Snrpg	0.235709
				Usmg5	0.234255
				Ethe1	0.233693
				Rpl21	0.232825
				Eif5	0.232671
				Golph3	0.23154
				Taz	0.231193
				Immt	0.23004
				Txn2	0.229952
				Stx12	0.229747
				Tcf3	0.229727
				Vat1	0.22751
				Pfn4	0.227171
				Snw1	0.225708
				Pphln1	0.225442
				Pabpn1	0.223597
				Rplp2	0.223404
				Mrpl22	0.222368
				Tmbim4	0.222036
				Dynlt3	0.221531
				Zfand3	0.221307
				Ptrh2	0.220131
				Mapk1	0.219704
				Mrpl2	0.217091
				Rbm3	0.216806
				Actr3b	0.212437
				Rps29	0.209047
				Cltc	0.205063
				Fbxo7	0.2029
				Acat1	0.200604
				Sike1	0.194675
				Rabac1	0.192527
				Cluap1	0.192275
				Acp1	0.191096
				Srsf7	0.189496
				Mrpl30	0.186051
				Tmed9	0.183766
				Bola3	0.18082
				Letmd1	0.180513
				Copz1	0.180222
				Timm23	0.178492
				2010012O05Rik	0.178296
				Tmx1	0.177861
				Grpel1	0.177241
				Lactb	0.174704
				Ubl4	0.1744
				Ndufa11	0.172038
				Mrps31	0.166694
				Rps6	-0.138213
				Clptm1	-0.159057
				Ndufa13	-0.172969
				Uqcr11	-0.173379
				Rps15	-0.175487
				Dynll1	-0.175689
				Etfb	-0.177744
				Atp5f1	-0.178233
				Nsfl1c	-0.179137
				Prpsap2	-0.180796
				Mapkapk3	-0.180882
				AI314976	-0.182038
				Atp5s	-0.183433
				Fads1	-0.183738
				Hs2st1	-0.186295
				Ercc1	-0.187795
				Phlpp1	-0.187815
				Dync1i2	-0.188004
				Nsa2	-0.18894
				Rpl22	-0.191036
				Blmh	-0.191208
				Trub2	-0.194164
				Pja2	-0.194813
				Sec13	-0.195328
				Ndufa6	-0.195712
				Rpl36	-0.200716
				Bax	-0.203615
				Adipor1	-0.205067
				Hmgn1	-0.205206
				Mcts1	-0.205952
				Snf8	-0.206129
				Ndufaf3	-0.206875
				Pomp	-0.208453
				Plcb1	-0.211223
				Aifm3	-0.213199
				Rnf19a	-0.213291
				Ndufa12	-0.214788
				Rpl10	-0.215633
				Pcid2	-0.216006
				Psmb5	-0.216335
				Fgfrl1	-0.219351
				Rab28	-0.221917
				Smap1	-0.222554
				Phf2	-0.22256
				Snrpe	-0.223218
				Usp10	-0.225766
				Rab11fip4	-0.225909
				Rps20	-0.226963
				Pfdn5	-0.228393
				Tmem109	-0.230394
				Tmem141	-0.230928
				Zfp637	-0.231186
				Dctn5	-0.231421
				Arpc5	-0.23184
				Glud1	-0.232256
				Cct5	-0.232865
				Rpl13	-0.233354
				Srp9	-0.234133
				Hnrnpa3	-0.234987
				Nucks1	-0.235521
				Zranb2	-0.235724
				Mrpl21	-0.236196
				Ddx1	-0.236261
				Cox6a1	-0.236984
				Klhdc2	-0.237134
				Jagn1	-0.238181
				2400003C14Rik	-0.239275
				Fam96b	-0.241423
				Psma4	-0.241466
				Atp5j	-0.241612
				Fkbp1a	-0.242054
				Snrpd1	-0.242221
				Chmp5	-0.24271
				Acadsb	-0.242777
				Npm1	-0.243502
				Nme1	-0.2445
				Aplp2	-0.245172
				2410017P09Rik	-0.245458
				0610007P14Rik	-0.245593
				Smarca4	-0.247301
				Sgce	-0.248142
				Scamp5	-0.248806
				Dhx30	-0.249309
				Atp5j2	-0.249366
				Lamp1	-0.250954
				Ubqln2	-0.251524
				Trmt112	-0.252037
				Nudt16	-0.252149
				BC056474	-0.252672
				Puf60	-0.25323
				Adrbk1	-0.253256
				Plekhg1	-0.2533
				Vamp8	-0.254787
				Ifitm2	-0.255544
				Gfm1	-0.256004
				Rpl26	-0.256247
				Snx5	-0.256777
				Rpl27	-0.25705
				Rps7	-0.257509
				Rpl12	-0.259153
				Ptbp1	-0.259414
				Vps37c	-0.262673
				Mtx1	-0.263866
				Tnfrsf1a	-0.265064
				Serinc3	-0.26511
				Lsm10	-0.265948
				N6amt2	-0.266363
				Ppa1	-0.266738
				Arsb	-0.267692
				Acly	-0.267771
				Cbx3	-0.268119
				Pnmal2	-0.26925
				Agt	-0.269802
				Fam172a	-0.271655
				Rps3a	-0.272561
				Sdhc	-0.272726
				Rab12	-0.273623
				Kcna2	-0.274315
				Lsm14a	-0.274525
				Zdhhc12	-0.274717
				Tmem192	-0.275023
				Gpx1	-0.275497
				Cnot8	-0.275741
				Sdcbp	-0.27713
				Tnpo1	-0.277135
				Mrps14	-0.27806
				Dpcd	-0.279553
				Hapln1	-0.279649
				Ppap2b	-0.280506
				Rpl37a	-0.281098
				Rpl23a	-0.281141
				Glod4	-0.281744
				Arl8b	-0.282632
				Dcxr	-0.282906
				Fam114a2	-0.283329
				Ap3d1	-0.284335
				Vps53	-0.284613
				Gpbp1	-0.284698
				Copa	-0.285059
				Pop5	-0.285078
				Pstk	-0.285799
				Cpsf3	-0.285869
				Zdhhc16	-0.286168
				Prrc1	-0.286283
				Ndufs6	-0.286529
				Vamp3	-0.28702
				Srp72	-0.287224
				Csda	-0.287957
				Actl6a	-0.288237
				Parl	-0.288769
				Atp5o	-0.288936
				Pgap2	-0.289105
				Nckap1	-0.28931
				AI462493	-0.289874
				Slc25a4	-0.29003
				Arpc1a	-0.290089
				Ptbp2	-0.290267
				Zmiz1	-0.2909
				Psmb7	-0.291097
				Gstm1	-0.291184
				Kpna2	-0.292713
				Gdi2	-0.293215
				Nudt5	-0.293806
				Parp2	-0.293875
				Cct8	-0.294369
				Fam195a	-0.295126
				Hint1	-0.295402
				2810422J05Rik	-0.29576
				Edf1	-0.2964
				Epdr1	-0.296402
				Mettl10	-0.296716
				Orc4	-0.298541
				Arhgap21	-0.298909
				Ss18	-0.299739
				Atox1	-0.301463
				Nfib	-0.301512
				Cops7a	-0.301582
				2810407C02Rik	-0.304101
				Mrpl55	-0.305227
				Stx8	-0.306798
				Aarsd1	-0.307051
				Atf2	-0.308229
				Paqr4	-0.30863
				Parva	-0.308789
				Slc2a8	-0.309299
				Snap47	-0.30988
				Zbed3	-0.310558
				Gpc5	-0.310679
				Itfg3	-0.310811
				Naa30	-0.31106
				Kbtbd7	-0.311073
				Gsn	-0.311998
				Cask	-0.312084
				Chpt1	-0.312162
				Chst1	-0.31227
				Clk1	-0.313094
				Mkln1	-0.313434
				Yipf4	-0.313504
				Syngr1	-0.313683
				Ube3b	-0.313946
				Psmb1	-0.31416
				Csnk2a2	-0.31455
				Ybx1	-0.314653
				Exosc5	-0.31507
				Dpagt1	-0.315157
				Nicn1	-0.315381
				Ephx2	-0.315495
				Chmp2a	-0.315677
				Hmgcs1	-0.315745
				Dctn6	-0.31578
				Acbd3	-0.316592
				Tnpo3	-0.317806
				Tubg1	-0.318307
				Lrp10	-0.319346
				Rpl15	-0.319962
				BC004004	-0.320352
				Abcd3	-0.320786
				Ift57	-0.321181
				Fkbp3	-0.32122
				Slc16a1	-0.321607
				Eef2k	-0.321848
				Dnajc8	-0.323028
				Tspan6	-0.323829
				1110004E09Rik	-0.324392
				Vkorc1	-0.325073
				Abi1	-0.325137
				Gng5	-0.325554
				Rfc2	-0.32572
				Hsbp1	-0.326354
				Kalrn	-0.326962
				Triobp	-0.327149
				Fars2	-0.327259
				Trap1	-0.327781
				Skp1a	-0.328314
				Acbd4	-0.329246
				Dhodh	-0.330022
				Rps27a	-0.33031
				Bscl2	-0.330775
				Psmd7	-0.330824
				Rpl34	-0.332053
				Nutf2	-0.332228
				Gnai1	-0.332577
				Pon2	-0.333495
				1700019E19Rik	-0.334041
				Hadhb	-0.334219
				Fnbp1l	-0.334586
				Tmx4	-0.335047
				Btbd1	-0.335207
				Ube2z	-0.33592
				Inpp5b	-0.336622
				Rnf141	-0.336755
				Csnk1d	-0.337791
				Tm7sf3	-0.339628
				9430016H08Rik	-0.339823
				Parp11	-0.341438
				Atp5e	-0.34171
				Tspan13	-0.342123
				Tcp11l2	-0.342344
				Prdx6	-0.342636
				Srsf9	-0.342654
				Rab9	-0.343105
				Dhrs7b	-0.343179
				Ghr	-0.343861
				Phyh	-0.345911
				Gm16517	-0.346028
				Smarcd2	-0.346106
				Memo1	-0.34651
				Eif4g3	-0.346672
				Sdhaf2	-0.346776
				Psma2	-0.346802
				Ap3m2	-0.347524
				Atp5k	-0.348206
				Psmd4	-0.348763
				Cadm2	-0.34891
				Ndufv2	-0.350011
				Tspyl3	-0.350429
				Gstk1	-0.350979
				Ddost	-0.351378
				Calm3	-0.352152
				Rbck1	-0.352613
				Pla2g7	-0.352705
				Slc25a46	-0.352915
[truncated: 1,358 more rows]

## Sheet: REST
Astrocytes
NE vs CT		FSK vs CT		VP16 vs CT
Gene symbol	logFC	Gene symbol	logFC	Gene symbol	logFC		3 group-Common	GO_BP_Common
Gpr83	4.55202	Chgb	4.38157	Slc32a1	7.11416		Abo
Cck	3.92807	Gpr83	3.83932	Adrb3	7.0669		Arl4C
Sypl2	3.9279	Fabp3	3.74599	Pax1	6.47688		Plekha6
Fabp3	3.79786	Fibcd1	3.47153	Sstr1	6.33155		Tmem200A
Calcb	3.6878	Wnt16	3.3355	Qrfpr	6.25796		Ptprd
Chgb	3.50281	Gna14	3.17115	Tac1	6.23958		Scn5A
Nppc	3.38534	Syt4	3.15955	Bhlhe23	6.2347		Pthlh
Fibcd1	3.28252	Actn3	3.1167	Pou4f3	6.16538		Ankrd50
Cldn14	2.9095	Qrfpr	3.04275	Cdx2	6.07516		Bbc3
Qrfpr	2.90939	Cck	2.96686	Hapln2	6.01276		Plxna1
Iqsec3	2.89412	Rasd1	2.92686	Rbp4	5.99204		Tmem159
Prok2	2.87089	Sypl2	2.88291	Nkpd1	5.98827		Myh2
Pak3	2.8549	Nppc	2.82891	Egr4	5.96336		Itpr2
Actn3	2.79661	Pde10A	2.80308	Ydjc	5.87017		Smyd3
Dio3	2.72929	Bmper	2.78461	Hoxd10	5.86086		Ascl3
Ibsp	2.7193	Ibsp	2.77386	Wnt11	5.72069		Sox4
Plk5	2.61283	Cldn14	2.72022	Gm1614	5.71438		Kctd8
Stc1	2.58802	Gpcpd1	2.67556	Wnt10b	5.70197		Cort
Wnt16	2.56176	Them5	2.53897	Gpr83	5.69618		Dio3
Hsd17B2	2.53188	Pak3	2.51882	Crygs	5.58051		Pilra
Slc6A17	2.51362	Prok2	2.51008	Irx5	5.40272		S100A11
Pnoc	2.49058	Rd3L	2.50232	Dgkk	5.37336		Samd9L	GO_CC_Common
Crhbp	2.48279	Clstn3	2.4809	Yjefn3	5.30781		1110008L16Rik
Cthrc1	2.4786	Sik1	2.43756	Fgf15	5.30408		1190002N15Rik
Pde10A	2.43734	Sgsm1	2.39321	Sphk1	5.30145		1190007I07Rik
Pdyn	2.40604	Stc1	2.39102	Foxc2	5.28954		1700030J22Rik
Grem2	2.28564	Dleu7	2.3818	Slc16a3	5.26099		1700030K09Rik
Sik1	2.28537	Trp63	2.31618	Eaf2	5.18837		2700081O15Rik
Clstn3	2.1446	Crh	2.31311	Hist1h2bf	5.14526		3110035E14Rik
Tac1	2.08201	Scgb1C1	2.2877	Comp	5.14344		4632428N05Rik
Nfatc4	2.07125	Gucy1B2	2.21481	Grhl3	5.13959		4921524J17Rik
Trh	2.03785	Nfatc4	2.20444	Neu2	5.12426		4930427A07Rik
Gpcpd1	2.01188	Igsf3	2.09989	Acp5	5.0805		9130008F23Rik
Procr	2.00469	Ndrg1	2.08886	Dusp9	5.07605		9930012K11Rik
Cdh17	2.00369	Pdyn	2.07977	Icam5	5.04187		9930021J03Rik
Trp63	1.99762	Prr5L	2.03168	Zfp296	5.02791		A3Galt2
Pcsk1	1.99527	Il1B	2.02377	St8sia4	5.00047		Abca1
Adora3	1.94071	Ifitm1	2.00688	Cldn3	4.98158		Abca7
Nrap	1.88065	Iqsec3	2.00368	Rasd2	4.93924		Abcb6
Sertm1	1.87688	Aspg	1.98781	Ovol1	4.91453		Abcc4
Dleu7	1.8762	Slc6A17	1.97939	Cryba2	4.90333		Ablim3
Cited1	1.85234	Plcxd3	1.97585	Syngr3	4.85747		Acap3
Slc16A3	1.84435	Eif4E3	1.9388	Tmem30b	4.85344		Acp5
Il11	1.79919	Fam196A	1.90825	Mafb	4.79329		Acta1
Il1Rn	1.74253	Cthrc1	1.89176	Fgf3	4.76039		Acta2
Crh	1.73829	Cxcl2	1.8873	Irx2	4.74775		Actn1
Fam196A	1.7156	Kcnh1	1.88682	E330016A19Rik	4.72616		Actn3
Ucn2	1.71466	Nptx1	1.8551	Phlda2	4.7213		Actn4
Kcnh1	1.71256	Btg2	1.85221	Drd4	4.70717		Acvr1C
Sgsm1	1.70185	Hsd17B2	1.84137	Nmu	4.70238		Adamts1
Tgm2	1.68977	Tmem35	1.80477	Slc5a5	4.69912		Adamts5
Tmem35	1.68382	Au021092	1.77141	Procr	4.69001		Adamts7
Gucy1B2	1.66743	Vstm2L	1.75977	Gls2	4.64474		Adamts9
Galnt14	1.66126	Prima1	1.74042	Atf3	4.6265		Adarb1
Syt4	1.62017	Angpt4	1.73589	Plek2	4.56162		Adat1
Agpat2	1.56854	Pde4D	1.71833	F12	4.54612		Adck4
Gfra1	1.55848	Vipr2	1.70773	Calcr	4.48987		Adcy10
Slc4A11	1.54939	Rab27B	1.701	Spnb4	4.46885		Adcy5
Rasd1	1.54771	Pnoc	1.69678	Aloxe3	4.46592		Add2
Mest	1.537	Adora3	1.66673	Tbccd1	4.46523		Adm
Ccl7	1.52116	Ifitm6	1.63954	Dusp5	4.42817		Adora2A
Rab27B	1.52026	Smtnl2	1.62666	Cilp2	4.42271		Adra1B
Ucma	1.51846	Plk5	1.61918	Tbx1	4.42023		Adra1D
Krt24	1.51496	Calcb	1.60709	Hspa1l	4.3843		Adrb1
Smtnl2	1.50659	Rhpn2	1.60324	Kcnc3	4.35512		Adrb2
Slc39A4	1.50136	Mansc4	1.59095	Amn	4.30388		Adss
Penk	1.49789	Fam46A	1.57033	Plk3	4.28317		Agpat2
Cort	1.48536	B4Galnt4	1.56951	Cdhr1	4.25721		Ahnak
Cacng1	1.47264	Mest	1.56723	Foxf1a	4.23101		Ahnak2
Them5	1.46783	Slc4A11	1.55771	Dusp26	4.2247		Ahrr
Pou2F3	1.46586	Slc16A6	1.53746	Syt4	4.20378		Aifm2
Adamts1	1.44904	Cacng1	1.51931	Map3k6	4.17842		Akap5
Mchr1	1.44658	B3Gat2	1.51835	Rasd1	4.16646		Akap6
Col22A1	1.44182	Aqp1	1.51149	Hsf4	4.07623		Aldh1A7
Nmu	1.43241	Eepd1	1.50409	Klf14	4.06918		Alg1
Trem3	1.42623	Rxrg	1.49806	Efna1	4.04643		Amdhd2
Trem1	1.41648	Tac1	1.49542	Trib3	4.03877		Amph
Cyp4B1	1.37222	Ptchd2	1.49481	Gpr135	4.03148		Angptl2
Ccr5	1.36546	Cdh17	1.47281	Gckr	4.02056		Ankra2
Ptpn5	1.34866	Slc16A3	1.47164	Oxct2a	4.01301		Ankrd34A
Wnt10A	1.34624	Arfgef3	1.45379	Magel2	3.9968		Anks1B
Ccl2	1.3434	Lpar1	1.44042	Vax1	3.99531		Ano1
Nptx1	1.33917	Pcsk1	1.43783	Ibsp	3.99501		Ano4
Bmper	1.33508	Otx2	1.43766	Grrp1	3.98941		Anxa11
1810011O10Rik	1.33485	Pde3A	1.43526	Gad2	3.96206		Anxa7
Scg2	1.33456	Dlx1	1.43122	Cort	3.94615		Apoc3
Uap1	1.33375	Tmem150C	1.42727	Kcnj9	3.92699		Aqp3
Eva1C	1.32374	Cd24A	1.41777	Jsrp1	3.9159		Aqp5
Clec4A3	1.32069	Aldh1A7	1.39266	Mogat1	3.91177		Arhgap1
Lyz1	1.31696	Itgb4	1.38709	Cldn23	3.91061		Arhgap11A
Ndrg1	1.30598	Mcam	1.36913	Tuba8	3.90105		Arhgap17
C1Ql3	1.30487	Nrbp2	1.36707	Lhx1	3.89886		Arhgap29
Au021092	1.30103	Rimbp2	1.34285	Pdyn	3.89528		Arhgef19
Aspg	1.30092	Gfra1	1.32998	H2-Ab1	3.89482		Arhgef2
Ifitm1	1.29919	Vamp1	1.32972	Pou4f2	3.89096		Arhgef3
Zcchc12	1.29395	Il11	1.32272	Narf	3.88131		Arl5C
Plcxd3	1.29169	Cited1	1.3163	Calcb	3.87804		Armc5
Angpt4	1.28531	Zfand4	1.31241	Spem1	3.86724		Armcx1
Sod3	1.28341	Arhgef19	1.31086	Arg2	3.86312		Arpc1B
Slc30A3	1.2801	Slc7A5	1.30849	Cd164l2	3.85874		Arrdc1
Pde3A	1.27509	Zcchc12	1.30139	1110049F12Rik	3.83847		Arsi
Sema3D	1.27069	Slain1	1.30074	Fabp3	3.82075		Asgr1
Klf14	1.26971	Ntrk3	1.29295	Cd55	3.80012		Asl
Slc19A2	1.26018	Penk	1.27288	Mmp9	3.7962		Aspg
Eif4E3	1.25721	Tfap2C	1.26499	Abca7	3.78364		Atf3
Gcg	1.2569	Cyp1A1	1.25734	Fezf1	3.76472		Atg16L2
Ppat	1.25323	Slc2A13	1.25669	Cck	3.75857		Atg2A
Ptges	1.25063	Spata2L	1.24942	Kcna7	3.75395		Atmin
Neto1	1.2496	Sod3	1.24113	Sgsm1	3.74291		Atoh8
Aldh1A7	1.23317	Grem2	1.22777	Hic1	3.74116		Atp10A
Sfn	1.22689	Eva1C	1.22238	Fbxo17	3.73803		Au021092
Srgn	1.21266	Liph	1.21611	Cntn2	3.73773		Avp
Ctla2B	1.21003	Slc26A3	1.21528	Tlx3	3.7367		B3Galt4
Clec4A4	1.20725	Sdhaf3	1.21006	Kcnk12	3.73559		B3Gat2
Igsf3	1.19699	Pcdh8	1.20684	Fam150b	3.73031		B3Gnt2
Masp1	1.16306	Dcdc2A	1.20336	Wnt1	3.72056		B4Galnt4
Adat1	1.15699	Ms4A4A	1.20203	Cyp27b1	3.71974		B4Galt5
Ppp4R4	1.15349	Dclk2	1.20004	Foxc1	3.71702		Baiap2
Rom1	1.15081	Tmem132C	1.1941	Adra2a	3.70625		Bc055111
Slc2A13	1.15039	Ripply2	1.18941	Tlx1	3.70334		Bcat1
Mansc4	1.15037	Smoc2	1.18746	Slc35e1	3.70249		Bcl2L12
Cmklr1	1.15022	Ebi3	1.18666	Utf1	3.69667		Bcl7C
Cacna2D1	1.14294	Kctd8	1.18226	Entpd3	3.69258		Bcorl1
Rxrg	1.14275	Apoc1	1.17701	Gnat1	3.67962		Bicc1
Msc	1.14209	Slc43A2	1.17665	Dlk2	3.6679		Bmp6
Rhpn2	1.1366	Ypel4	1.17449	Metrnl	3.66099		Bpnt1
Kctd8	1.13381	Dlg2	1.1705	Rab20	3.65802		Brca2
Herc4	1.12524	Nr1H3	1.16713	Inha	3.63191		Bsn
Tspan12	1.12439	Ednra	1.16427	D10Bwg1379e	3.6247		Bst1
Calcr	1.12274	Cacna2D1	1.15972	Tmem38a	3.62313		Btbd9
Gda	1.11935	Ctla2A	1.14531	Plk5	3.62268		Btg2
Igsf6	1.11239	Rftn1	1.14199	Gba2	3.62163		C1Galt1
Rimbp2	1.11035	Ttll2	1.13967	Cdhr5	3.60603		C1Ql3
Matn4	1.10973	Neu3	1.13843	Scube1	3.58872		C1Qtnf2
Btg2	1.10399	Tox3	1.13193	Ret	3.58748		C2Cd2
Lpar1	1.09076	Sertm1	1.12775	Ptpn5	3.58446		C77080
Mcam	1.08724	Extl1	1.12515	Wnt5b	3.57376		Cabp1
Scgb1C1	1.08115	Aadat	1.12179	Gal	3.57023		Cacna1C
Irs2	1.07747	Arl5C	1.1201	Tmem57	3.5672		Cacna2D1
Smoc2	1.07684	Ogfrl1	1.11911	Nrtn	3.56477		Calcb
Ano1	1.07317	Lgi3	1.11333	Kiss1r	3.55628		Calcr
Slitrk5	1.06314	Pde7B	1.11285	Cep76	3.54174		Cald1
F12	1.05925	Gdf11	1.11206	6030405A18Rik	3.53546		Caln1
Fam46A	1.05592	Slc30A3	1.10403	2010317E24Rik	3.53391		Camsap1
Slc22A21	1.04882	Ppapdc1A	1.10293	D330028D13Rik	3.52848		Car9
Dlx1	1.04632	Gpx2	1.09148	Tubb3	3.50936		Cars2
Col7A1	1.04608	Nfil3	1.09133	Shisa7	3.4977		Casp12
Cd14	1.04021	Crhbp	1.09002	Scn10a	3.48248		Casp4
B4Galnt4	1.03622	Slc13A5	1.08534	Kcng2	3.4776		Casq1
Cdh13	1.03184	Olfml2B	1.0841	Fam160a1	3.47069		Cast
Slc16A6	1.03137	Gpr153	1.08305	Sox18	3.46506		Cav3
Ebi3	1.02875	Efna1	1.08087	Klhl21	3.46483		Cblb
Aadat	1.02716	Tspan12	1.07942	Relt	3.45132		Ccdc102A
Ptgfr	1.02624	Tet2	1.07739	Pparg	3.44441		Ccdc68
Slc7A5	1.02359	Bcl3	1.07723	Wnt10a	3.44424		Cck
Olfml2B	1.02293	Rom1	1.07536	Reep1	3.43937		Ccl2
Ccl6	1.02073	Abhd17B	1.07027	Irx4	3.42251		Ccl9
Ifitm6	1.01682	Ucn2	1.06868	Slc22a4	3.41931		Ccnc
Ntrk3	1.01446	Ccl7	1.06633	Pkp1	3.41476		Cd14
Sncaip	1.014	Ntrk1	1.06615	Mex3b	3.38817		Cd276
Akr1B7	1.01246	Hist1H1T	1.06419	Dgka	3.37545		Cd2Ap
Ms4A4A	1.00182	Bmf	1.06318	Rsph6a	3.37264		Cd6
Cd24A	0.997727	Cd14	1.06247	E130012A19Rik	3.3717		Cd7
Slc25A21	0.995835	Plekhd1	1.06221	Lypd3	3.36803		Cda
Nid2	0.99549	Nmu	1.05809	Usp51	3.3676		Cdadc1
Arl5C	0.994559	Pde9A	1.05525	Chrm4	3.36612		Cdc14A
Lrrc15	0.99262	Slc16A8	1.05026	Tiam1	3.36451		Cdc14B
Tnfrsf26	0.991103	Pde3B	1.04857	Espn	3.36297		Cdc23
Gls2	0.986737	Tmem2	1.04816	Tssk6	3.35992		Cdc42Ep2
Cfd	0.984331	Cdh13	1.04796	Cldn4	3.35539		Cdc6
Ano2	0.983547	Bhlha15	1.0476	Cda	3.35166		Cdh13
Serpinb1C	0.982035	Pkd2L2	1.04395	Gadd45b	3.33643		Cdh3
Slc13A5	0.980081	Irs2	1.04242	Sv2c	3.32204		Cdhr1
Gad1-Ps	0.978556	Scg2	1.04166	Apoa4	3.31589		Cdk10
Arntl	0.975043	C2Cd4A	1.04079	H2-T23	3.30152		Cdk5R1
Amd2	0.97285	Ppat	1.03878	Tcfap2c	3.297		Cdk6
Map3K8	0.970526	Cyp4B1	1.03698	Cd3eap	3.2948		Cdkn2B
Pdzrn4	0.969775	N4Bp2L1	1.03115	Gpr120	3.29314		Cdon
Clcn5	0.963276	Il1Rn	1.02845	Rnf39	3.29113		Cebpz
Fry	0.961639	Adamts1	1.02551	D16Ertd472e	3.28857		Cecr5
Neu3	0.959817	Arhgef3	1.01789	Msh5	3.28583		Cenpi
Cd207	0.957489	Krt24	1.01297	Fbxl12	3.28259		Cep120
Plat	0.946239	Adat1	1.01168	Fosl1	3.2819		Cfd
Calca	0.939357	Adcy10	1.01036	Plag1	3.2761		Cflar
Ecel1	0.933287	Tnfrsf26	1.0072	Pvr	3.26677		Ch25H
Slco4A1	0.929733	Slc25A21	1.00454	Tprn	3.2664		Chgb
Acp5	0.925392	Rbm20	0.991787	Kcnq1	3.2663		Chst8
Dok5	0.923945	Gda	0.989325	Ccdc116	3.25598		Cic
Nkpd1	0.923209	Lrrc52	0.984092	Pax9	3.2533		Cited1
B3Gat2	0.916811	Tmem82	0.981711	Sik1	3.25062		Clcn5
Vipr2	0.914164	Olfml2A	0.981041	Gpr4	3.24229		Cldn14
Pde7B	0.91281	Ptges	0.980171	Bspry	3.21194		Cldn19
Dgat2	0.911356	Caln1	0.979567	Mylpf	3.20979		Cldn9
Psapl1	0.910777	Klf14	0.971583	Frat2	3.20608		Clstn3
Myod1	0.908471	Col22A1	0.971499	Hfe	3.20361		Cnnm1
Liph	0.906232	Pla2G1B	0.971194	Wdr55	3.1967		Cnnm3
Cd7	0.905512	Chst8	0.971003	Mast1	3.19626		Cntn3
Pde3B	0.904373	Slc39A8	0.969518	Dedd2	3.18938		Col1A1
Ttll2	0.902953	Mcm8	0.9684	P2ry2	3.18333		Col5A1
Npcd	0.900226	Depdc7	0.967194	Zfp503	3.1681		Col5A2
Isg20	0.900027	Slc40A1	0.965793	Ptf1a	3.15398		Col5A3
Gpr153	0.896503	Adgrg2	0.96501	Tatdn2	3.15365		Col7A1
Tmem150C	0.895235	Cfd	0.960128	Adra2c	3.14317		Col8A1
Tuba8	0.894366	Ptx3	0.96003	Lmod2	3.14181		Coq10A
Spata2L	0.893698	Hr	0.959641	Myc	3.13724		Coro1C
Acvr1C	0.891288	Fry	0.957498	Grp	3.12512		Coro6
Scimp	0.889249	Kcnk10	0.957261	Gsx2	3.12233		Crabp2
Otx2	0.889149	Gal	0.949855	Txndc11	3.12113		Crh
Smim14	0.888353	Arntl	0.949548	Cited1	3.12035		Crhbp
Serinc5	0.884967	Sncaip	0.946013	Znrf4	3.11556		Crim1
Apoa2	0.884349	Ucma	0.937851	Zfp667	3.11401		Crispld2
Dchs1	0.876966	Cda	0.937582	Tph1	3.11387		Cry1
Lrrc52	0.876923	Ccl2	0.932417	Tmem151a	3.11018		Crym
Apoc1	0.870898	Ptgfr	0.929202	Crhbp	3.10656		Csf1
Pappa	0.867655	Trh	0.927105	Uap1	3.10422		Cspg4
C5Ar1	0.863931	Apoc3	0.918026	Gpr176	3.09603		Csrp2
Pmp2	0.861452	Gcg	0.914725	Slc35d3	3.09168		Csrp3
Elavl2	0.861109	Plat	0.912522	Slc16a8	3.08982		Ctgf
Nr1H3	0.855793	Gls2	0.90823	2310057J16Rik	3.08909		Ctnnal1
Gprc5A	0.855322	C1Ql3	0.907202	Crh	3.08638		Ctxn3
Nefh	0.849518	Dgat2	0.904654	Cygb	3.08404		Cul9
Slain1	0.844535	Mylip	0.90368	Pfn3	3.08175		Cxcl12
Cd55B	0.843296	Apold1	0.903381	Cpt1b	3.07949		Cyld
Tnfaip6	0.843248	Ass1	0.903237	Camkk1	3.07643		Cyp4B1
Sult4A1	0.842417	Sema6A	0.899223	Ltb4r1	3.07515		D2Wsu81E
Cabp1	0.84092	Trpv4	0.897811	Nfil3	3.07256		Dab2Ip
Tfap2C	0.8389	1700010I14Rik	0.89466	Rprml	3.07097		Dact3
Baiap2	0.838293	Bsn	0.893007	Nkx2-5	3.06892		Dapl1
Map3K6	0.834907	Gpr158	0.889733	Rem2	3.05847		Dbn1
Ntrk1	0.832352	Spem1	0.886561	Tbc1d2	3.05496		Dcakd
March4	0.829855	Cmklr1	0.883942	Lrrc24	3.05274		Dcdc2A
Tfpi2	0.829335	Ccl6	0.883054	Usp36	3.04063		Dclk2
4930402F06Rik	0.825692	Etnk2	0.878704	Cds1	3.03173		Ddr2
Glipr1	0.825371	Tmem116	0.877655	Spata2L	3.03157		Dennd3
Eepd1	0.823788	Spib	0.877388	Dll3	3.02898		Depdc7
Dph5	0.818564	Slc19A2	0.877129	Lrrc15	3.02807		Dffb
Dlg2	0.812302	5730508B09Rik	0.876139	Scrt1	3.02088		Dfna5
Pde4D	0.810267	Clec4A3	0.876093	Whsc1l1	3.01958		Dgat2
Il1R2	0.808982	Rab40B	0.874933	Tnip2	3.01452		Dgka
Cyp26B1	0.808834	Nrap	0.874867	Sac3d1	3.01394		Diap3
Dcdc2A	0.80551	Rps6Ka5	0.870634	Fosl2	3.01312		Dip2C
Hist1H1T	0.803556	Herc4	0.868971	Acot4	3.00368		Dleu7
Fnd3C2	0.800779	Rtn4Rl1	0.868929	Fgf9	3.00231		Dlg2
Tspan18	0.800503	Arrdc3	0.867852	Ube4b	2.99639		Dlgap4
Slc43A2	0.797931	Serinc5	0.867025	Bnc1	2.99502		Dlx1
Wfdc2	0.797884	Rgl3	0.866485	Sncb	2.99448		Dnajb3
Lrg1	0.79405	4930402F06Rik	0.864112	Hook1	2.99255		Dnajb5
Cpa4	0.793263	Nkpd1	0.858372	C1qtnf4	2.98851		Dnajc22
Fam69B	0.789404	Slc12A5	0.856045	Epor	2.98361		Dok5
Wipf3	0.789212	Slc7A11	0.849838	4931408A02Rik	2.97989		Dok6
Sox4	0.788155	Ccdc68	0.847422	Ctdp1	2.97606		Dpf1
Cpm	0.785402	Cpa4	0.846886	Irf7	2.96454		Dscc1
Arhgef3	0.783834	Cd7	0.844902	Slc41a2	2.96267		Dse
Spag4	0.783195	Crebl2	0.84451	Map4k5	2.95751		Dstyk
Gna14	0.782491	Slc22A4	0.84401	Ocel1	2.94866		Dusp18
Cartpt	0.779565	Slc37A1	0.842137	Gm129	2.94684		Dyrk1A
Fam105A	0.779456	Galnt14	0.837062	Plvap	2.9468		Dyrk3
Dclk2	0.778934	Apba2	0.831386	Junb	2.94396		Dysf
Rmdn2	0.774191	Wnt10A	0.829874	Tpp2	2.93293		Dzip1L
Gal	0.774189	Wipf3	0.828299	Zbtb48	2.92956		Ebi3
Ing3	0.77305	Plxnb3	0.825533	Slc4a11	2.92841		Ednra
Medag	0.772	Rmdn2	0.82396	Adamts1	2.92682		Eepd1
Pcdh8	0.769792	Col7A1	0.820705	Atl1	2.92026		Eftud1
Lppr5	0.767982	Grm4	0.819363	A330049M08Rik	2.91307		Ehd2
Rbp4	0.76261	Gm20388	0.817946	Ggct	2.91149		Eid2B
Myct1	0.762196	Slc25A42	0.817038	Gpsm1	2.90428		Eif4E3
Grk5	0.761907	Grin3B	0.813694	Unc13a	2.90284		Elk3
Cda	0.761716	Kcne1	0.813533	Btg2	2.89677		Eml1
Slit3	0.757291	Fbxl8	0.81201	Lbx2	2.89603		Emp1
Plk2	0.75665	Amer2	0.811573	Ptges	2.8926		Engase
Cdhr1	0.755678	Cd27	0.810187	Pde10a	2.88754		Eno2
Lmbr1	0.753948	Tnfrsf21	0.807632	Arpm1	2.88539		Enpp1
Insc	0.752647	Igsf6	0.807343	Stk35	2.87877		Epb4.1L1
Tmem2	0.751791	Clec4A4	0.803286	Mett11d1	2.87433		Epb4.1L3
Ucn	0.749365	Matn4	0.799926	Plekhj1	2.86743		Epha5
Depdc7	0.744964	Agpat2	0.799541	Agpat9	2.86408		Erbb2
Ret	0.744073	Casc1	0.79877	Adrb1	2.86233		Ercc6
Galnt4	0.743912	Gstt2	0.798557	Mtap6	2.85781		Erg
Zfand4	0.73913	Slc38A1	0.796801	Gnpnat1	2.84775		Erlin2
Cd27	0.737792	Ackr3	0.796241	Fam117b	2.84687		Esyt1
Gpr135	0.736001	Grxcr1	0.794547	Sypl2	2.84069		Esyt2
Tmem132C	0.730555	Isg20	0.794325	Efna3	2.83433		Etv6
Rbm20	0.729654	Asgr1	0.794289	Tbxa2r	2.83386		Exoc7
Coa4	0.728817	Tmem179	0.792567	Kcns1	2.83144		Ext1
Mcm8	0.727363	Pou2F3	0.790915	Tspan18	2.83117		F12
Fzd6	0.727361	Ano1	0.788369	Ghsr	2.82308		Fabp3
Chst8	0.725695	Emb	0.781026	Hrc	2.80744		Faf2
Cry1	0.725615	Acvr1C	0.779649	Neto1	2.80694		Fam101A
Ptpdc1	0.725245	Hrk	0.777976	Rasip1	2.80241		Fam117B
Cited2	0.723514	Adgre1	0.77701	Maff	2.79873		Fam118A
Caln1	0.722926	Fnd3C2	0.776938	Cldn14	2.78501		Fam129A
Ccdc68	0.718967	C1Galt1	0.77442	Abcc8	2.78344		Fam129B
Tet2	0.717937	Slc25A53	0.773917	Pm20d2	2.78281		Fam135A
Ednra	0.714796	Atmin	0.767783	Snap91	2.78009		Fam13A
Trim16	0.71238	Map2K6	0.766739	Hapln4	2.77407		Fam160A2
Slc5A3	0.71157	F12	0.761778	Irx3	2.76943		Fam178A
Rit2	0.710971	Lrrc4C	0.760106	Cdh15	2.75885		Fam196A
Lamb3	0.70547	Dio3	0.759694	Gdf15	2.75375		Fam20C
Etv6	0.703315	Tlr2	0.759198	Foxa1	2.75332		Fam26E
Zfp870	0.699278	Srgn	0.755989	Akap8	2.74053		Fam3C
Gpr158	0.699178	Gcom1	0.75592	Neu1	2.73072		Fam46A
Lpar2	0.698941	Pptc7	0.754125	Hoxd9	2.72237		Fam53A
Abcg3	0.697022	Prob1	0.753225	Ptger2	2.70882		Fam53B
Harbi1	0.69594	Trim16	0.74974	Man1b1	2.7081		Fam57A
Ogfrl1	0.694243	Pilra	0.748672	1700020C11Rik	2.70163		Fam65A
Slc16A8	0.692463	Zfp462	0.744327	AI848100	2.69467		Fam69B
Cryba2	0.688878	Tc2N	0.744152	Ier2	2.69081		Farp2
Slc39A8	0.688199	Tnfrsf9	0.743587	Ngfr	2.68371		Fas
Artn	0.686895	Frmd5	0.740076	Tbl2	2.68189		Fat4
Engase	0.684845	Tspan18	0.738694	Clp1	2.67962		Fbn2
Hsf2Bp	0.68186	Slc46A3	0.737498	Foxq1	2.67674		Fbxl22
Adcy10	0.681714	Rbp4	0.736537	Rhd	2.66563		Fbxo32
Clec4B1	0.681099	Zfp870	0.732854	B4galnt4	2.66562		Fbxw17
Prr5L	0.680078	Otub2	0.731225	Mbp	2.66513		Fcgr2B
Hr	0.679506	Cblb	0.729687	Fbll1	2.66267		Fchsd1
Dennd3	0.675685	1110008L16Rik	0.728811	Fam123a	2.66213		Fdps
Lrrc8B	0.669945	Cnnm3	0.727628	Bmp7	2.65812		Fga
Slc6A12	0.668044	Acp5	0.726682	Rai12	2.65157		Fhl2
Tph1	0.668006	Notch4	0.725817	Hpdl	2.64944		Fhod1
Nxnl2	0.666877	Cysrt1	0.724086	Slc6a17	2.64854		Fibcd1
Agpat9	0.666447	Scgn	0.7236	Hc	2.64748		Fibin
Lgi3	0.66596	Rtkn	0.723341	Pcdh17	2.64277		Filip1L
P2Ry1	0.665687	Acer2	0.722839	Hoxd13	2.64241		Fitm2
Ecm1	0.663959	Resp18	0.719932	Dgat2	2.64074		Fkbp1B
Atmin	0.662024	Fmo5	0.7195	Camta1	2.63747		Fkbpl
Adck4	0.659708	Lrrtm2	0.719442	Ypel4	2.63362		Flna
Hey2	0.657892	Lrrc4	0.719226	Perp	2.61388		Flnc
Egfl7	0.657717	Ai597479	0.718024	Lsr	2.6113		Flrt3
Cntfr	0.656879	Elavl2	0.717123	Tmem181a	2.60936		Fndc1
Pdzd4	0.656699	Pf4	0.714682	Agpat2	2.60782		Fndc5
Mogat1	0.656655	Cdhr1	0.712491	Tjp3	2.59947		Foxp1
Dgka	0.656446	Il6	0.711793	Fahd1	2.59582		Frmd3
Aqp3	0.656445	Dhx58	0.711591	Ube2o	2.59193		Frmd6
Hpdl	0.65633	Arhgef28	0.711572	B4galnt1	2.59018		Fry
Tyw1	0.655635	Kif26A	0.70889	Sult4a1	2.58891		Fstl1
Pptc7	0.6541	Slc11A2	0.706085	Pitx2	2.57801		Fstl3
Cacna1C	0.653503	Tyw1	0.700482	Zbed4	2.57143		Fubp1
Kcnn3	0.64876	Mbd4	0.700038	Arhgef3	2.56621		Fuk
Rab40B	0.648608	Fcgr2B	0.696806	Dlx1	2.564		Furin
Tlr2	0.64849	Cartpt	0.692536	Fam185a	2.56018		Fut1
Mylip	0.646106	Nxpe3	0.692357	Epha3	2.55899		Fxyd2
Emb	0.643511	Lrrn1	0.690845	Galr2	2.55527		Fzd6
C1Galt1	0.636548	Slc39A4	0.689541	Hira	2.55326		Fzd8
Rgs4	0.634847	Ppp4R4	0.687974	Elac2	2.55264		Gabpb1
Galnt2	0.634573	Shpk	0.687924	Hk2	2.55012		Gadd45A
Gys2	0.632587	Coq10A	0.686311	BC023814	2.54658		Gadd45B
Abca1	0.631231	Calcr	0.685351	Atf6	2.54353		Gal
Fcgr2B	0.630797	Crabp2	0.683072	Stard4	2.53444		Galnt14
Reln	0.630072	Tnfsf13	0.681864	Peg12	2.52632		Galnt3
Ngb	0.628867	Pigl	0.681577	Gsc	2.52122		Gas6
Apoc3	0.627328	Khk	0.680525	Cd93	2.51792		Gbp2
Manba	0.627257	Farp2	0.679918	Vegfa	2.51635		Gbp5
Gphb5	0.627034	Steap4	0.677202	Hist1h2bp	2.51607		Gcc2
Bcat1	0.626458	Slc25A35	0.676788	Tas1r1	2.51041		Gda
Sv2C	0.626219	Ms4A6B	0.675999	Ppp1r15a	2.50996		Gdf11
1110008L16Rik	0.626189	Harbi1	0.674647	H2-Eb1	2.50563		Gdf15
Trpv4	0.62431	Swsap1	0.669139	Zfp593	2.50089		Gdpd2
Resp18	0.623978	Morn1	0.664562	Eaf1	2.50085		Gfra1
Kcnk10	0.619509	Map3K8	0.663748	Pcdh7	2.50056		Gins1
Apool	0.616405	Mia3	0.662309	Ldlrad2	2.49783		Gins2
Kitl	0.616369	Zpbp2	0.661641	Sh3gl3	2.49782		Gja5
Apobec1	0.616336	Gpr4	0.660816	Slc45a1	2.49612		Gjd2
Znhit2	0.615826	Rad54L2	0.660735	Gpr50	2.48683		Gla
Eno2	0.615818	Xpa	0.660271	En2	2.48501		Gldn
Cenpi	0.614466	Eno2	0.659721	Cry1	2.4849		Gls2
Ak5	0.612517	Kcne2	0.659347	Bcat1	2.47472		Gna14
Bhlhe22	0.612065	Grhl1	0.659141	Dgkg	2.47159		Gnb4
Armc5	0.611621	Atp2B2	0.65807	Nlrp6	2.47127		Gnpnat1
Nphp3	0.611515	Suox	0.653489	Eef1a2	2.46074		Golph3L
Pdzd2	0.609744	Nudt12	0.65237	Tor1b	2.45438		Gpc2
Scn4B	0.608499	Nfkb1	0.651888	Scg5	2.45265		Gpc4
Ptx3	0.607369	Dyrk3	0.651748	Sertad3	2.45251		Gpr12
Arg2	0.605548	Cul9	0.65001	Usp48	2.4497		Gpr135
Fxyd2	0.605209	Cux2	0.648477	Pcsk4	2.44411		Gpr153
Slfn2	0.604926	Wbp1L	0.646724	Adamts15	2.44019		Gpr158
Fam25C	0.604257	Fbln5	0.645952	Dnajb11	2.41268		Gpr4
Rtkn	0.601418	Cars2	0.645648	Notch4	2.40605		Gpr83
Prss22	0.601402	Cort	0.645344	2610027L16Rik	2.40419		Gpsm1
Lnx2	0.600947	Clcn5	0.644571	Dcun1d1	2.40387		Gramd1B
Iba57	0.599779	Sptbn4	0.644141	Ascl2	2.40236		Gramd1C
Nfil3	0.59961	Rit2	0.643918	Kcnh6	2.39683		Grb14
Kif26A	0.597426	Mettl7A2	0.643503	Arl5c	2.39452		Grem2
Fmo5	0.594832	Nphp3	0.642007	Esyt1	2.39354		Gria2
Zfp462	0.594298	Kcnc3	0.639812	Pppde2	2.39098		Gria3
Gpr4	0.593321	Adam4	0.639561	Rhebl1	2.38786		Grin3B
Gckr	0.590191	Gdf1	0.638534	Ndrg1	2.38461		Grip1
Ddx21	0.589935	Epha5	0.638001	Sipa1l2	2.3846		Grm4
Rftn1	0.587235	Txnip	0.635572	Slc24a4	2.37937		Gss
Dyrk3	0.586615	Npy1R	0.635144	Pcsk1	2.37816		Gstcd
Epb4.1L1	0.585842	Msantd1	0.630339	Ntn1	2.37285		Gtf2F2
Spem1	0.58363	Il23A	0.629821	Coq10a	2.36674		Gtpbp3
Sema6A	0.582524	Ccdc71L	0.627384	Necab2	2.36588		Gucy1B2
Ublcp1	0.582069	Aox1	0.627249	Cyp26b1	2.35925		Gyltl1B
Etnk2	0.580461	Sv2C	0.626629	Ippk	2.35743		Gypc
Rilp	0.579715	Hist1H4J	0.626089	Mast3	2.35696		H2Afy2
B3Galt4	0.577822	Bcor	0.62494	Hist3h2ba	2.35635		Habp4
Gnpnat1	0.576875	Pappa	0.622492	Dhh	2.35572		Haus8
Calb2	0.57653	Camk1G	0.62202	Rpp38	2.34976		Heatr5B
Zc3H12D	0.574393	Lrrc24	0.621675	Tbc1d9	2.34919		Hey2
Notch4	0.573751	Sema5A	0.621075	Rbm24	2.34532		Hmx2
Slc37A1	0.573101	Mcf2L	0.620239	Il17c	2.34426		Homer3
Tnfsf13	0.57231	Lrrc15	0.619724	Peli3	2.33883		Hook1
Cldn23	0.571919	Dchs1	0.619394	1110007A13Rik	2.3318		Hprt
Anxa7	0.571704	Fam160A1	0.618811	Tslp	2.3279		Hr
Kcne2	0.567627	Sema3D	0.618192	Ldb1	2.3254		Hrasls
Sdhaf3	0.566437	Calca	0.618019	Ina	2.31488		Hs3St2
Epha5	0.566286	Ucn	0.616211	Cenpn	2.3126		Hspb3
Olfml2A	0.564529	Tmem86A	0.614083	Lgals2	2.31255		Htatip2
Kcne1	0.560521	Lmbr1	0.614005	Hook2	2.31116		Htr2A
Rhoj	0.559594	Cpne8	0.61281	Cldn5	2.31002		Ibsp
Mettl20	0.55642	Wfdc2	0.612679	Foxk1	2.30894		Icam1
Syt13	0.555777	Abo	0.612492	Snhg11	2.30863		Ifitm6
Tmem8	0.553073	Lmbr1L	0.612413	Cyb5d2	2.30746		Ifrd2
Gla	0.551785	Vwf	0.612246	Spag4	2.30461		Ift80
Slc38A1	0.551566	Scly	0.61221	Rab3c	2.30292		Igf1R
Bpnt1	0.546701	Lpar2	0.609129	Fev	2.29985		Igfbp3
Kcnj8	0.545902	Pde4Dip	0.608784	Gm10567	2.29841		Iglon5
Tmem74	0.544703	Abcg3	0.608744	Nptx2	2.29534		Igsf3
Sgk1	0.543687	Fam57B	0.608209	Ceacam9	2.29281		Il11
Bsn	0.542727	Cbx7	0.607683	Lhx6	2.28794		Il34
Spib	0.542526	Hey2	0.607082	2700050L05Rik	2.28614		Ilvbl
Acsl4	0.542259	Iba57	0.606979	Hmx2	2.28588		Impa2
Xpa	0.541964	Slit3	0.606693	Wdr4	2.27737		Ino80C
Smarca1	0.539931	Trmu	0.605067	Isl2	2.27634		Iqgap3
Rffl	0.538553	Mfsd9	0.605026	Rnf8	2.26949		Iqsec3
Adck5	0.538391	Hook1	0.600713	Rftn1	2.26943		Irf1
Jade1	0.537887	Rad54B	0.600147	Gmds	2.26729		Irs2
Gpx2	0.537481	Traf1	0.599664	Dus4l	2.26015		Isg20
Grm4	0.53558	Atp6V1E2	0.599068	Noc4l	2.25946		Itga1
Tmem82	0.533962	Tcp11	0.598894	Zfp819	2.25935		Itga2B
Rpp40	0.532396	Abca1	0.598795	D10Wsu102e	2.25907		Itgb1
Ccl9	0.531233	Asl	0.596792	Dmbx1	2.2551		Itpr1
Arhgef19	0.529675	Bpnt1	0.594679	Fasl	2.25321		Itpripl2
Nfkb1	0.529027	Stat5A	0.593079	Rab43	2.25026		Izumo4
5730508B09Rik	0.528269	Zcchc11	0.592649	Nlgn3	2.24901		Jag1
Limk1	0.528061	Zfp612	0.592428	Btg3	2.24714		Jakmip2
Tmem238	0.5271	Mogat1	0.588979	Hey2	2.24572		Jazf1
Avp	0.526197	Zdhhc23	0.588581	Grin1	2.24525		Jmjd1C
Amigo2	0.525566	Trim45	0.588411	Nagpa	2.24468		Jup
Usp18	0.525061	Sh2D4A	0.587483	Nfkbil1	2.24467		Kank1
Atp11A	0.523884	Kcnj8	0.587317	Sez6l2	2.24415		Kank2
Ai597479	0.523871	Ngb	0.585987	Rpp25	2.24245		Kcna1
Swsap1	0.523802	Gpc2	0.585682	Nab2	2.24162		Kcna4
Fam60A	0.522448	Hamp	0.585535	Fbxo42	2.23721		Kcnb2
Tmem117	0.521555	Lrrc8B	0.585528	Dom3z	2.23507		Kcne1
Tspan8	0.520098	Pla2G12A	0.585281	Zfp566	2.23346		Kcne2
Pax1	0.519999	Manba	0.583487	Fbxl14	2.23298		Kcng1
Trmu	0.51948	Ccdc148	0.582333	Hipk3	2.23296		Kcnh1
Slc18A2	0.519386	Adck4	0.582127	Chst15	2.23234		Kcnk10
Tox3	0.518831	Etv6	0.581516	Heatr1	2.23093		Kcnmb4
Slc15A1	0.518561	Tectb	0.578211	Mars2	2.22968		Kcnn3
Camk1G	0.517543	Crocc	0.577976	Cpne9	2.2203		Kcnn4
Nrbp2	0.515543	Cenpi	0.576877	Fam78a	2.2186		Kcns3
Sema5A	0.514902	Slitrk5	0.576756	Prok2	2.21644		Kctd10
Cdh6	0.514191	Btbd9	0.576349	Tmeff1	2.21522		Kdelr3
Arrdc3	0.513555	Kifc2	0.574784	Rnf113a1	2.21378		Kdm1B
Tyrp1	0.513402	Spag4	0.57475	Stk32c	2.20887		Khk
Polr1E	0.510588	Fam161B	0.574337	Gpr137b	2.20686		Kif13A
Cpox	0.509951	Lnx1	0.573273	Wdr91	2.20354		Kif3A
Eno4	0.509281	Mzf1	0.57321	Baz1a	2.20181		Klc3
Tlr12	0.50739	Dab2	0.572287	Nfx1	2.20097		Klf10
Bc055111	0.507155	Dennd3	0.571448	1700001L19Rik	2.19908		Klf14
Adssl1	0.506608	Pdzd2	0.570306	Slc30a3	2.19796		Klf16
Cdc14A	0.506496	Mccc1	0.570077	Morc2a	2.19698		Klf6
Fabp4	0.505912	Cabp1	0.569391	Cxcl2	2.1968		Klf7
Rad54L2	0.505709	Gnpnat1	0.566929	Ppm1n	2.19557		Klhdc8A
Uri1	0.505104	Lnx2	0.56644	Esam	2.19494		Klhl21
Btbd9	0.50394	Stap2	0.5663	Gm88	2.19406		Klhl29
Ppcs	0.503725	Crygs	0.566078	Ankrd34b	2.19239		Krt18
Cnnm3	0.502409	Nlrx1	0.565427	Cpsf4	2.19166		Krt19
Lenep	0.501245	Engase	0.565092	Tmub1	2.19081		Ksr1
Zcchc11	0.50106	Bpifa1	0.564583	Ttc9	2.18932		Lactb2
Ptchd2	0.497318	Serpinb1A	0.564079	Trank1	2.18785		Lamb3
Slc25A32	0.49694	Spata1	0.563995	Kcnj5	2.18711		Lamc2
Epn3	0.496341	Abcc10	0.562487	Nkx6-2	2.18321		Lcn12
Pigl	0.495875	Pfn3	0.562013	Sigirr	2.182		Ldlr
Rnf151	0.492375	Abcc4	0.559359	Slc7a6	2.17336		Leo1
Tectb	0.48845	Zkscan5	0.556503	Tspyl2	2.17138		Lgi3
Car6	0.48817	Trem1	0.555808	Nfkb2	2.17099		Lig1
Mtpap	0.487145	Rilp	0.554114	Ecel1	2.16305		Limk1
Wdr25	0.486449	Tmem255A	0.553868	Golt1b	2.16139		Lims2
Clcf1	0.485866	Smyd3	0.553579	Igf2bp2	2.15984		Lipa
Nrip1	0.484546	Plekhm2	0.551809	Otub2	2.15678		Liph
Lrrn2	0.483933	Gad1	0.55144	Exoc3l2	2.15597		Lmbr1
Fam53B	0.482616	Rbm15	0.551342	Map3k2	2.15594		Lmbr1L
Prmt8	0.481821	Pilrb1	0.549672	9630033F20Rik	2.15545		Lmna
Polr1B	0.48179	Dgka	0.547387	Zfpm1	2.1523		Lmo7
Il6	0.481567	Golph3L	0.54717	Duox1	2.14419		Lmod1
Nolc1	0.481566	Ocel1	0.546912	Jmjd6	2.14359		Lmx1A
Man1B1	0.48079	Artn	0.545582	Tmco3	2.13959		Lnx1
Zfp40	0.480386	Tsx	0.544797	Adam15	2.13766		Lnx2
Abhd15	0.480188	Zfp819	0.544216	Tigd5	2.13635		Lox
Rem2	0.474835	Procr	0.544171	Rasl11a	2.13608		Loxl1
Creb3L1	0.471533	Zmym6	0.54389	Iqsec3	2.1298		Loxl4
Rbpjl	0.471312	Muc1	0.543841	Tfpi2	2.1271		Lpar1
Ocel1	0.470798	Nup155	0.543314	4930579G22Rik	2.12158		Lpar2
Pde9A	0.470008	Nmb	0.539676	Ccrl2	2.12139		Lpin3
Abo	0.466799	Echdc3	0.538553	Mafk	2.11967		Lrfn4
Fam13A	0.46639	Abhd15	0.538246	Zfp868	2.11778		Lrp11
Gas7	0.466334	Glyctk	0.53802	Slc19a2	2.11145		Lrp2
Pla2G1B	0.466204	Snhg11	0.537876	Ltb	2.11106		Lrrc15
Pilra	0.464127	Fga	0.537822	Irgq	2.11075		Lrrc24
Ttc9	0.462805	Cry1	0.537819	Rpusd2	2.10996		Lrrc48
Zswim7	0.461442	Fam135A	0.537083	Mocs3	2.10838		Lrrc52
Mbd4	0.461117	Sox4	0.536242	Mfsd7a	2.10625		Lrrc8B
Kif26B	0.460753	Zfp879	0.53525	Nfkbib	2.10437		Lrrcc1
Nop2	0.460531	Echdc2	0.535064	Prkab2	2.10346		Lrrk2
Panx1	0.459088	Grk5	0.531732	Sox11	2.10192		Lrrn2
Zfyve9	0.458	Srpk3	0.528145	Hps6	2.10055		Ltbp1
Zfp819	0.457907	Lrrn2	0.527294	Dpf1	2.09963		Ltbp2
Wbp1L	0.457865	B3Galt4	0.526692	Slc25a25	2.09673		Luzp1
Pcdhb19	0.45781	Tspan17	0.524647	Uchl5	2.0952		Lypd1
Heatr1	0.455999	Rnf125	0.52454	Atg2a	2.09375		Lyrm7
Ctxn2	0.455581	Hsd11B2	0.524349	Ehd4	2.08912		Macf1
Mgat4A	0.455495	Rbm38	0.524253	Slc2a4	2.08809		Madd
Gpc2	0.454776	Ucp3	0.523904	Ddx49	2.08641		Maged2
Gtf2F2	0.454487	Sdcbp2	0.523598	Arih1	2.08624		Magel2
Hook1	0.453721	Aqp3	0.522233	Kcnc1	2.08112		Manba
D16Ertd472E	0.452475	Dclre1C	0.521913	Klf10	2.0804		Map2K3
Slc25A17	0.45089	Pdzrn4	0.521633	Hist1h2an	2.07918		Map3K8
Ripply2	0.450291	Fdxr	0.521071	Ccdc64	2.07902		Mapk8Ip1
Lnx1	0.450275	Adssl1	0.520557	Ttc19	2.07812		March3
Disp1	0.450267	Zc3H12D	0.52038	Ccdc86	2.07593		Mbd4
Leo1	0.448947	Nrip1	0.520364	Sema6b	2.07583		Mcam
Tas2R136	0.448589	Junb	0.518306	Zfp280b	2.07582		Mccc1
Pcsk5	0.446411	Inpp1	0.51819	Isg20l2	2.07535		Mchr1
Fndc5	0.445263	Sgsm3	0.518086	Rnase10	2.07166		Mcm3
Tff2	0.444812	Gpatch1	0.517455	AU021092	2.06686		Mcm3Ap
Pi15	0.442983	Pld1	0.515378	Runx1t1	2.06449		Mcm6
Scfd2	0.442717	Fzd6	0.514189	Ddx43	2.06442		Mdga2
Nol8	0.441016	Smim8	0.514043	2810408M09Rik	2.06154		Mef2A
Lrrc24	0.440798	Ret	0.513856	5430407P10Rik	2.06031		Mefv
Gdf11	0.437213	Rhoj	0.513763	Cish	2.05905		Mfsd3
D2Wsu81E	0.436461	Fam131B	0.513412	Gm962	2.05693		Mfsd7C
Grin3B	0.436146	Lcn12	0.513268	Slk	2.05421		Mfsd9
Wdr91	0.435007	Adck3	0.513073	Kcnk6	2.05124		Mgat4A
Mptx1	0.433954	Lurap1	0.512725	Liph	2.05101		Mlh3
Zfp54	0.432923	Pot1A	0.512581	Aldh18a1	2.04932		Mllt4
Gm4787	0.432874	Baat	0.512122	Idi1	2.04461		Mlycd
Cebpz	0.431669	Pomk	0.511488	Gchfr	2.04408		Mmp11
Msantd1	0.431655	Uri1	0.51068	Tnnt1	2.03241		Mnat1
Stat5A	0.43154	Cdc14A	0.510038	Cwc25	2.03211		Mogat1
Asl	0.431089	C2Cd5	0.509185	D330012F22Rik	2.03124		Mpdz
Nxpe3	0.431055	Hapln3	0.508898	Dusp14	2.0272		Mrvi1
Tmem116	0.430854	Gareml	0.508379	Bag2	2.02616		Msh3
Frmd5	0.430668	Kctd4	0.508192	Bicd1	2.02317		Msto1
Gspt2	0.430364	Lin7B	0.50693	Nefl	2.01951		Mtss1
Fcgr3	0.430184	Dok5	0.506094	Nop14	2.01848		Mxra8
Wdr24	0.429998	Atg2A	0.505467	Pfkfb4	2.01639		Myadm
Txlng	0.429957	Eno4	0.505085	Nefh	2.0163		Myh10
Tsen2	0.428051	Bco2	0.504821	Prrxl1	2.01323		Myh7
Wdr3	0.426031	Coa4	0.504547	Cdh13	2.01249		Myh8
B4Galt1	0.425591	Zer1	0.504358	Stac2	2.01203		Myl9
Setd6	0.423675	Abca7	0.503277	Slc2a3	2.00748		Mylip
Tmem179	0.423489	Grik2	0.501549	Chml	2.00179		Myo16
Msh3	0.421495	Tshr	0.501251	Zswim4	2.00144		Myo19
Zdhhc23	0.420458	1700030J22Rik	0.501217	Agap3	2.00095		Myo1C
Polg2	0.419219	Fbxo16	0.500265	Paf1	2.00047		Myo1D
Mina	0.417013	Gstt3	0.499657	Wdr12	1.99815		Myo7A
Ddx31	0.416899	Hacd3	0.499265	Grm6	1.99631		Myo9B
Elp6	0.413778	Magel2	0.498713	Olig2	1.99225		Myof
Fga	0.413066	Fxyd3	0.497926	Pus7	1.99191		Nab2
Sh3Bp2	0.412272	Ston2	0.497079	Polg	1.99186		Nacad
Nudt10	0.411195	Ublcp1	0.496709	Prdm1	1.99146		Ncam1
Xrcc5	0.411012	Gpr135	0.496296	Whrn	1.99112		Ndrg1
Lrrtm3	0.410506	Azin2	0.494965	Peo1	1.98928		Nes
Usp9X	0.410423	Scrib	0.493657	Tgm1	1.98739		Neu3
Sfrp1	0.409329	Rab3Ip	0.493604	Clstn3	1.98505		Nexn
Pde8A	0.408172	Madd	0.492925	Dnd1	1.97268		Nfatc4
Zfp97	0.406082	Lrrc16B	0.491791	Srms	1.96782		Nfil3
Lactb2	0.405325	Unc93B1	0.491638	Ntrk1	1.96741		Nfkb1
Unc5C	0.404894	Vps13C	0.489267	Slc29a2	1.96732		Ngf
Tmem231	0.403644	Syt13	0.488967	Pomt2	1.96615		Nid2
Asgr1	0.403613	Cyb5D2	0.488578	Gopc	1.96594		Nkpd1
Abca7	0.401969	Lenep	0.487278	Tbkbp1	1.9604		Nmu
Zkscan5	0.401911	Lrp4	0.487216	Mreg	1.95568		Nnmt
Trim45	0.401905	Zfp97	0.486788	Rlim	1.95558		Nob1
Sclt1	0.401527	Gm14085	0.48563	Srsf2ip	1.95537		Notch4
Ddx10	0.400463	Zfp707	0.485594	Usp28	1.95512		Nox4
Lrp11	0.399253	P2Rx3	0.484862	Amigo3	1.95204		Npas1
Robo1	0.397852	Ppcs	0.483342	Ifi27l2b	1.94967		Npc1
Armcx1	0.397066	Wdr91	0.482936	Farp2	1.94844		Nphp3
Hacd3	0.396759	Nphp4	0.482883	Spire2	1.94813		Nppb
Hrasls5	0.395538	Slc15A1	0.480808	Gla	1.94728		Npr2
Pld1	0.395108	Il18Bp	0.480754	Nfxl1	1.94487		Nptx1
Fbxo31	0.392282	Ccdc181	0.480335	Wnt2b	1.94441		Npvf
Baz1A	0.391521	Chek2	0.480325	Gng8	1.9441		Nr1H3
Raph1	0.391505	Tmem130	0.47886	Trpv4	1.94404		Nr3C2
Slc39A14	0.391472	Wsb1	0.478631	Rps6kb2	1.94061		Nrap
Gm21992	0.391145	Armc5	0.478366	Ppp1r13b	1.93884		Nrbp2
Ksr1	0.391028	Cpm	0.47817	Dos	1.93749		Nrip1
Gjb3	0.390949	Ksr1	0.477917	Ccnl1	1.93566		Nrp1
St7	0.390506	Hspa12A	0.477026	Rnaseh2a	1.93541		Nrtn
Gm10184	0.390498	Dnajc22	0.475946	Lysmd1	1.93437		Ntn4
Ino80C	0.389855	Cecr5	0.475612	Zfp131	1.93202		Ntng1
Sdf2L1	0.388869	Rbm4B	0.475581	Slc22a5	1.92905		Ntrk1
Zmym6	0.387667	Atp11A	0.475476	Slc7a5	1.92426		Ntrk3
Qpctl	0.387517	Wdr62	0.475057	Plaur	1.92076		Nup155
Tssc1	0.387497	Bcl2A1B	0.474885	Csf1r	1.91943		Nup210
Egln3	0.386527	Mtl5	0.474535	Chkb	1.91898		Nxph1
Ndufaf7	0.386527	Phf7	0.474097	Naa40	1.91519		Ocel1
Gabra2	0.386445	Ctsk	0.474011	1110034A24Rik	1.91415		Odf2
Rtn4Rl1	0.385459	Wdtc1	0.473874	1810055G02Rik	1.91388		Ogfrl1
Lpar4	0.385258	Nid2	0.473445	Ttbk2	1.91311		Olfm2
Wdr5B	0.384785	Cd300A	0.472026	Slc35f2	1.91302		Olfml2A
Plekhm2	0.384734	Osgin1	0.471613	2510002D24Rik	1.91301		Olfml2B
Ston2	0.382465	Tyrp1	0.471515	Ankrd33b	1.91216		Oma1
C2Cd5	0.382319	Fam53B	0.471471	Nfya	1.91113		Osbpl10
Farp2	0.381143	Bcat1	0.470697	Cdc25b	1.90991		Osbpl5
Nox1	0.380922	Pcsk4	0.470107	Slc5a8	1.90636		Osbpl6
Rmdn1	0.380737	Ceacam16	0.470021	Kcnk10	1.90547		Otub2
Wdr46	0.379594	Ercc6	0.469503	Ap1g1	1.89813		Otud7B
Lyrm7	0.379106	Rhof	0.469443	Pla2g12a	1.89629		Otx2
Ascl3	0.377873	Parpbp	0.468041	Slc25a22	1.89443		P2Ry2
Syt5	0.377542	Fzd9	0.467669	Grhl1	1.89381		P4Ha3
Coq10A	0.377523	Rab20	0.466951	Hoxa11	1.89362		Pacsin2
Trmt12	0.376354	Bend5	0.466561	Fem1a	1.89021		Pafah1B3
Grip1	0.375473	Celf5	0.466339	Gprc5c	1.88878		Pappa
Pip5K1B	0.37478	Wdr81	0.465462	Heatr2	1.88588		Pard6B
Nob1	0.37457	Rffl	0.465101	Senp2	1.88562		Parp3
Tctn3	0.374386	Tmprss9	0.464294	Rnf165	1.88561		Pcbp3
Gtpbp3	0.374313	Tg	0.463643	Fbxo34	1.88373		Pcdh18
Caap1	0.373545	Csrnp2	0.463222	Ampd1	1.88209		Pcdh8
Pla2G12A	0.372511	Epn3	0.462787	Midn	1.88157		Pck2
Rad51D	0.372068	Lyrm7	0.462776	Ept1	1.87561		Pcm1
Fbxl22	0.369932	Hist1H2Br	0.462448	Slc1a5	1.87495		Pcp4L1
Plag1	0.369396	Acad10	0.462398	Arrdc2	1.87488		Pcsk1
Cars2	0.369365	Fxyd2	0.462315	Eif5b	1.87398		Pcsk5
Sall3	0.368131	Pgf	0.461888	Fscn2	1.87363		Pde10A
Scly	0.367788	Nat2	0.46186	Zfp772	1.87173		Pde1B
Smyd3	0.365493	Mgst3	0.461813	Gpr75	1.86765		Pde3B
Ucp3	0.365419	Lyrm9	0.461672	5133401N09Rik	1.86413		Pde4D
Col17A1	0.364909	Tmem231	0.460888	Spata5	1.86412		Pde8A
Noa1	0.363055	Rmdn1	0.460386	Rrp1b	1.86234		Pde9A
Xkr8	0.360868	Abhd1	0.460206	N4bp2l1	1.85979		Pdgfa
Fastkd2	0.359399	Wdr63	0.459068	Tmem202	1.85828		Pdgfb
Trappc13	0.359148	Tnnt3	0.458989	2610024G14Rik	1.85687		Pdlim2
Magel2	0.358411	Phf20L1	0.458942	St8sia5	1.85659		Pdlim7
Otub2	0.35777	Inpp4B	0.458261	C1ql2	1.85659		Pdyn
Ccdc71L	0.357484	Inpp4A	0.457605	Cnksr1	1.85333		Pdzd4
Slc11A2	0.356548	Cntfr	0.457595	Tbl3	1.8515		Pdzrn3
Iffo1	0.356534	Snx20	0.457156	Spnb3	1.84817		Pdzrn4
Mlh3	0.356136	Fam227A	0.457039	Duoxa2	1.8481		Pear1
Dnal4	0.356076	Cldn3	0.456357	Gbx2	1.8468		Pemt
Ust	0.355925	Terf2Ip	0.455644	1700029F09Rik	1.84613		Penk
Cpne8	0.355665	March4	0.455246	Sstr2	1.84561		Per3
Inpp1	0.354754	Rbpjl	0.454392	Ssxb1	1.84305		Pex10
Plekhn1	0.354177	Apobec1	0.454095	Zfp612	1.84261		Pex5
Nphp1	0.353637	Tspan8	0.453125	Srsf15	1.84257		Pgm2L1
Rgl3	0.352749	Tbc1D22B	0.45247	Ang2	1.84008		Phactr1
Atg2A	0.352647	Car6	0.451995	Gemin5	1.84001		Phldb1
Cecr5	0.352414	Ms4A7	0.45192	Birc2	1.83934		Phtf2
Fitm2	0.352091	Nemf	0.450832	Duox2	1.83905		Pi4K2B
C330018D20Rik	0.351135	Ptpn4	0.450151	Sufu	1.83625		Pigl
Apold1	0.350331	Hist2H2Aa1	0.450074	Jak3	1.83551		Pipox
Mcm3Ap	0.348919	Pcsk5	0.450003	Stat5a	1.83288		Pkdcc
Smarcal1	0.346493	Sh3Bp2	0.449569	Slc7a1	1.83179		Pkp1
Fuk	0.346261	Adgrl2	0.449445	Mtr	1.82982		Pkp2
Ahctf1	0.345537	Zswim7	0.448583	Slc16a10	1.8296		Pla2G12A
Ypel4	0.344416	Ascl2	0.448267	Ldlr	1.82819		Plat
S100A8	0.344351	Nupr1L	0.447817	Arl4d	1.82725		Plaur
Eaf2	0.344308	Rab27A	0.447817	Ucn	1.8249		Plcd3
Vamp1	0.343947	Dpp4	0.447158	Tmem39a	1.82092		Pld1
A130010J15Rik	0.343593	Casr	0.447081	C2cd4a	1.82088		Plekha7
Prom2	0.343209	Suv420H2	0.446609	Acsl1	1.81843		Plekhg2
Ube3C	0.342918	Pou2F1	0.446502	Bbc3	1.81789		Plekhm2
Slc25A24	0.341562	Pah	0.446285	Slc30a7	1.81788		Plk5
Apoa4	0.34123	Lactb2	0.446158	Nxnl2	1.81741		Plxdc2
1700030J22Rik	0.340483	Vars2	0.446035	Gipr	1.81002		Pnoc
Cnot11	0.340335	Ganc	0.446021	Tmem146	1.80999		Polg2
Golph3L	0.340061	Wdr24	0.445925	Gimap9	1.80852		Polr3G
Gramd1C	0.339293	Epb4.1L1	0.444613	Tmem167b	1.80742		Polrmt
Nif3L1	0.339225	Itpr2	0.443586	Epm2aip1	1.80592		Ppargc1B
Scarf1	0.338075	Abcb6	0.443048	Mapk8	1.80487		Ppat
Zfp13	0.337945	Sult4A1	0.442047	Crabp1	1.80397		Ppcs
Crabp2	0.33792	Smim14	0.441747	Nmnat3	1.80083		Ppfibp1
Cul9	0.336945	Rnf223	0.441342	Gps2	1.80039		Ppm1J
Eid2B	0.336643	Ndufaf7	0.440346	Nrip3	1.80012		Ppp1R14A
Eftud1	0.336376	Chia1	0.439999	Zswim7	1.79605		Pptc7
Ercc6	0.335838	Fbxo31	0.438032	Nup153	1.79308		Prkaa2
Cblb	0.334265	Rgs9	0.437841	Eftud1	1.79153		Prkab1
Runx3	0.334118	Fam69B	0.43742	Nudt22	1.78875		Prkab2
Hspb9	0.332675	Mdh1B	0.436543	Apoc3	1.78566		Prkar2B
Utp14A	0.332672	Scarf1	0.435633	Nolc1	1.78312		Prmt10
Vps33B	0.332338	Xkr8	0.434461	Cckbr	1.78209		Prmt8
Rasd2	0.332199	Tmem238	0.433752	Csrnp1	1.78049		Procr
Pars2	0.331738	Fbxo36	0.433558	Elf4	1.77874		Prok2
Tanc2	0.329261	Tctn3	0.433176	Slc3a1	1.77518		Prpf4
Khk	0.328787	Baiap2	0.432529	Atp6v0a1	1.77496		Prr5
Ccnc	0.328645	Gdap1L1	0.432462	Rimbp2	1.77469		Prr5L
Madd	0.328628	Bcl2L11	0.432249	Trh	1.77403		Prx
Cpsf6	0.327927	Ncam2	0.431658	Slc4a8	1.77379		Ptchd2
Frrs1L	0.324835	Hps6	0.431631	N4bp1	1.77361		Ptges
Fam3C	0.323346	Plekhn1	0.430261	Brp44l	1.77258		Ptgfr
Nkap	0.323127	Tppp2	0.429764	Zbtb10	1.77243		Ptk2B
Hgh1	0.322168	Insc	0.429761	Ebf3	1.77202		Ptk7
Abcb6	0.321562	Lamtor5	0.429216	Map3k13	1.77189		Ptpn13
Serpina11	0.321498	Fcgr3	0.429103	Leo1	1.76973		Ptpn21
Rngtt	0.321304	Klhdc9	0.428532	Msx2	1.7665		Ptpn23
Zbtb9	0.321252	Mef2D	0.427691	Erg	1.76601		Ptpre
Slc17A3	0.321042	Trmt12	0.426315	Surf2	1.76542		Ptpro
Uhrf1Bp1L	0.31916	Mlh3	0.424669	Oxtr	1.7628		Ptx3
Lamtor5	0.318618	Pex1	0.423875	Chrnb1	1.76225		Pvrl2
Thg1L	0.318374	Mapk1Ip1	0.420581	Ddx10	1.76113		Pwp2
Cd164L2	0.317827	Narf	0.420455	Klhl15	1.75969		Qpctl
Kdm1B	0.317815	Snap29	0.420155	Mon1b	1.75841		Qrfpr
Malsu1	0.317796	Serpinf1	0.419583	Zfp142	1.75548		Qser1
Selt	0.317579	4930550C14Rik	0.419386	Sfmbt2	1.75156		Rab11Fip3
Itpr2	0.316159	Ak157302	0.419196	Slc1a1	1.75074		Rab32
Slpi	0.316046	Ahctf1	0.419189	Zfp451	1.75042		Rab3Gap2
Pex5	0.315435	Gdpgp1	0.419029	Sigmar1	1.75034		Rab40B
Nemf	0.315302	Robo1	0.418896	Dip2c	1.74687		Rabepk
Tefm	0.314375	Pcdhb20	0.4187	Tfip11	1.74547		Rad52
Hdgfl1	0.314321	C030006K11Rik	0.418164	D17H6S53E	1.74543		Rai1
Cd63	0.314248	Mettl20	0.417581	Trim39	1.74372		Rai14
Dnajc22	0.313803	Isyna1	0.416856	Nat9	1.74357		Rasal3
Gm10778	0.313697	Ppm1E	0.416174	Bag4	1.7431		Rasd1
Rad18	0.313437	Trappc9	0.415497	Pitx1	1.74302		Rasd2
Mfsd9	0.313167	Lamb3	0.415071	Utp15	1.74109		Rasl10A
Tnfrsf21	0.313069	Fam71E2	0.414666	Myod1	1.74031		Rassf4
Mterf4	0.312938	Slc52A3	0.413112	Spty2d1	1.73956		Rassf7
Pemt	0.312615	Fam13A	0.412965	Vti1a	1.73913		Rbm20
Ranbp6	0.312273	Pi15	0.412822	Ell	1.7366		Rbm24
Cbx8	0.312098	Mcm3Ap	0.412672	Tceb3	1.73523		Rbp4
Col4A1	0.311218	3110057O12Rik	0.412262	Ccnc	1.73515		Rbpms
Slc35C2	0.310044	Opn4	0.411966	Rnase4	1.73425		Rce1
Maff	0.309432	Sned1	0.411838	Bmp8a	1.73265		Reck
Rad52	0.308359	Olig2	0.411779	Lhx8	1.73129		Resp18
Nat10	0.306974	Nptxr	0.411193	Mib2	1.73044		Ret
Terf2Ip	0.306281	Irak2	0.411025	Gpr88	1.73024		Rffl
Pex10	0.305404	Dna2	0.410947	Zcchc2	1.72944		Rftn1
Cnksr2	0.304279	Scn4B	0.409787	Prickle3	1.72818		Rgl3
Tenm2	0.303911	Zfp954	0.409225	Hap1	1.72737		Rgma
Oma1	0.303658	Armcx1	0.409199	Atg16l2	1.7241		Rgs16
Fam135A	0.303477	Cacna1C	0.407875	Chd9	1.72233		Rgs19
Lcn12	0.303367	Mchr1	0.407709	Trpm4	1.72044		Rgs3
Mccc1	0.30251	Prrt1	0.406931	Irak2	1.71998		Rho
Mlst8	0.301325	Ptpn18	0.406566	Fam70b	1.71753		Rhobtb1
Prpf4	0.30093	Prmt8	0.406013	Wnt2	1.71692		Rhod
Lmbr1L	0.300072	Eid2B	0.404791	Eif4ebp3	1.71613		Rhpn2
Sfmbt1	0.29992	Fkbpl	0.404499	Cldnd1	1.71532		Rilp
Txnl4B	0.299333	Rab19	0.404079	Gin1	1.71468		Rimbp2
Dstyk	0.299282	Tprn	0.402786	Chuk	1.71281		Rin3
Abcc4	0.29914	Lrp11	0.402092	Wdr67	1.71267		Ripply2
Arl4A	0.299138	Furin	0.401924	Slco4a1	1.71096		Rit2
Adgrf5	0.298458	Cep120	0.401531	Slc37a1	1.70891		Rnd1
Tbc1D2	0.297888	2410131K14Rik	0.401488	Arid4b	1.70762		Rnf216
Bdnf	0.296931	Rasd2	0.400289	Stat6	1.70732		Rnf39
Cyp27B1	0.29606	Mtif2	0.400003	Bcl6b	1.70238		Rnft2
Heatr5B	0.295315	Rnft2	0.399679	Slc10a7	1.70221		Rngtt
Zfp707	0.29509	Gla	0.399191	Lrp11	1.69917		Rock2
Ankra2	0.29424	Rabepk	0.399131	Ankrd9	1.69823		Rom1
Furin	0.293844	Aamdc	0.398844	Pde4a	1.6972		Rpp21
Rabepk	0.292826	Gabra2	0.398199	Abcg2	1.69607		Rpp38
Polr1A	0.292475	Homez	0.39735	Runx1	1.69461		Rrad
Ai429214	0.292418	Nedd4L	0.397238	Gpaa1	1.69338		Rras2
Peg12	0.292268	Nkap	0.396579	Pcyt1a	1.69307		Rtkn
Zfp879	0.291945	Usp48	0.39628	Jmjd1c	1.69277		Rtn4R
Mettl13	0.288727	Zcwpw1	0.396201	Agpat6	1.69125		Rtn4Rl1
Elac1	0.285965	Clk4	0.395605	Uck2	1.68984		Runx1
Mfsd3	0.285248	Rhebl1	0.395305	Slc16a11	1.68556		Runx1T1
Polrmt	0.284979	4921524J17Rik	0.395198	Srpk1	1.68239		Rxrg
Lin7A	0.284833	Pex10	0.394631	Slc25a30	1.6794		S100A7A
Trex1	0.284521	Tmem74	0.393692	Celsr3	1.67851		S1Pr2
Rnft2	0.283079	Atg9A	0.392883	Nacad	1.67787		Sall3
Pik3R4	0.282339	Nrn1L	0.392668	Bat4	1.66862		Samd4
Dnajb11	0.282286	4931428F04Rik	0.392457	Fbrs	1.66531		Scarb1
Cryaa	0.281812	Cep89	0.39082	Tulp2	1.66237		Scarf1
Cep120	0.280467	Rnf208	0.390723	Polr1e	1.66167		Scarf2
Il1F8	0.280112	Ccdc186	0.389811	Gabbr2	1.66165		Scg2
Nkx2-6	0.280108	Bhlhe22	0.389443	Prpf18	1.66008		Schip1
Nup155	0.279882	D2Wsu81E	0.389382	Btaf1	1.65862		Scly
Mtfr1L	0.279708	Dyrk1B	0.388757	Lrrc10b	1.65798		Scmh1
Tacr1	0.278593	Qpctl	0.388478	Fut11	1.65493		Scn3B
Faf2	0.277917	Ankra2	0.387505	Nphp3	1.65311		Scn4B
Synrg	0.276932	Rassf6	0.387345	Robo3	1.65259		Scnm1
Wdr12	0.275858	A130010J15Rik	0.387196	Neurod2	1.65121		Scx
4930524B15Rik	0.27463	Fuk	0.38682	Rasal2	1.65117		Sema3C
Ift80	0.274033	Cbx8	0.386124	Btd	1.65096		Sema3D
Cd300C	0.272933	Cir1	0.385995	Fat4	1.64855		Sema5A
Smim8	0.272381	Fam221A	0.385933	Suox	1.64812		Sema6A
Gm28551	0.271654	Ascl3	0.385563	Scnn1a	1.64745		Sema7A
Alg11	0.271178	Fam3C	0.384042	Ptpn4	1.6465		Serpinb9
Zfp3	0.270862	Rpp25L	0.383504	1810010H24Rik	1.64505		Serpine1
Fan1	0.270649	Dstyk	0.383494	Prdm2	1.6426		Serpini1
Scnm1	0.270177	Gpr162	0.383176	Pdk3	1.64241		Sertad4
1190007I07Rik	0.26993	Abtb1	0.382759	Sesn2	1.64205		Sfmbt1
Ak157302	0.269573	Fam227B	0.38242	Sec16b	1.64011		Sfrp1
Mlycd	0.268673	Lrp3	0.381823	Ebi3	1.63999		Sgcd
Tnnt3	0.26857	Sfrp2	0.381768	Tox4	1.63825		Sgk1
Ano4	0.267344	Spty2D1	0.381678	Gnl2	1.63734		Sgms2
Tmem186	0.266317	Slc26A2	0.381598	Plcl2	1.63672		Sgsm1
Gpank1	0.263671	Fyb	0.381421	Gpr153	1.6332		Sh3Bp4
Cct6B	0.262458	Klhdc1	0.380957	Gtpbp1	1.63253		Sh3Bp5L
Fam53A	0.261536	Heatr5B	0.379768	Larp1b	1.63188		Sh3Gl1
Olfr849	0.261173	Dedd2	0.379583	BC051142	1.63064		Shroom2
Nupr1L	0.260527	Usp9X	0.37885	Hrasls5	1.62791		Shroom3
Cd36	0.25991	Aldh1B1	0.377852	2310003L22Rik	1.62778		Sik1
Mtrr	0.259624	Abcd1	0.377608	Pip5k1a	1.62758		Sipa1L1
Jmjd1C	0.259221	Grip1	0.37559	Nefm	1.62713		Sipa1L2
Slc35C1	0.258253	Ints2	0.375061	Galr1	1.62374		Slain1
Dnph1	0.256504	Mmp17	0.374683	Accn2	1.62354		Slamf9
Fkbpl	0.255246	Sdhaf4	0.374533	Nrd1	1.62287		Slc11A2
Prph	0.252904	Slc25A25	0.373178	Fam53a	1.6201		Slc12A2
Rpp38	0.250698	Cnnm2	0.371414	Dlx3	1.61908		Slc12A7
Pwp2	0.247446	Wdr25	0.371398	Dusp4	1.61891		Slc13A5
Gm10073	0.245806	Jmjd1C	0.37133	Nkrf	1.61834		Slc16A3
Pet100	0.245165	Pik3R4	0.371079	Ube2s	1.61737		Slc16A6
Nceh1	0.244251	Kcnn3	0.371028	Ppil4	1.61692		Slc16A8
Rpp25L	0.244021	4921509C19Rik	0.371017	Tppp	1.61015		Slc17A3
Flt3	0.242784	Trappc13	0.370989	Arl5b	1.60857		Slc18A2
Prmt10	0.242467	Asb14	0.370401	Zmynd19	1.60818		Slc19A2
Usp48	0.240073	Celsr3	0.370094	Isyna1	1.60714		Slc1A5
Alg1	0.238292	Cabyr	0.369929	P4ha2	1.60306		Slc22A23
Zfp811	0.237653	Fbxo42	0.369086	Zfp597	1.59979		Slc24A3
Gemin4	0.235688	S100A14	0.368465	Ccnk	1.59956		Slc25A17
Tns4	0.234239	Chtop	0.36823	Arhgap31	1.59773		Slc25A24
Dtd2	0.233585	Dnajc28	0.367698	BC017643	1.59401		Slc27A3
Ap5M1	0.233117	Mboat4	0.367615	Lmbr1	1.59239		Slc30A3
Surf2	0.231594	Zfp398	0.366826	Nt5e	1.5915		Slc35E3
Ncbp1	0.227929	Fbxl22	0.366513	Slc6a15	1.59057		Slc37A1
4921524J17Rik	0.223983	Vps33B	0.365896	Zbtb42	1.58813		Slc38A1
Dapk1	0.219496	Tssc1	0.365848	Sphk2	1.58771		Slc38A7
Vstm5	0.218211	Pm20D2	0.365716	Phyhip	1.58552		Slc39A13
1700030K09Rik	0.217877	Rgs4	0.365704	Yrdc	1.58178		Slc39A4
Ilvbl	0.213094	Ino80C	0.365596	H2-Oa	1.58172		Slc41A3
D10Wsu102E	0.207758	Gpank1	0.365536	B3galnt2	1.58132		Slc43A2
Rnf216	0.204491	Dgki	0.365484	Vamp1	1.58038		Slc4A11
Tmem69	0.203634	Mylpf	0.365043	Ubl5	1.57991		Slc6A17
Med17	0.198677	Prokr2	0.364568	S1pr5	1.57924		Slc6A2
Sh3Rf2	-0.193867	Leo1	0.364369	Dis3	1.57595		Slc7A1
Srgap2	-0.194455	4933430I17Rik	0.364241	Atp6v1g2	1.57274		Slc7A5
Gabpb1	-0.219352	Bc055111	0.364083	Ddx42	1.57156		Slc8A1
Rce1	-0.222442	Fndc5	0.36322	Tctn3	1.57105		Slc9A3R2
Igsf9	-0.227298	Terc	0.362645	Dusp2	1.57102		Slit2
1700123L14Rik	-0.230502	Rdh1	0.362468	Cdk12	1.56897		Slit3
Tmod1	-0.232151	Snrnp35	0.362363	Tmem41a	1.56862		Slitrk5
Map9	-0.23353	Zbtb9	0.36116	Icam1	1.56562		Slitrk6
Alg9	-0.236574	Cant1	0.359895	Brpf1	1.56529		Smap2
Cpne5	-0.237154	Clhc1	0.359869	Exoc6	1.56411		Smtnl2
Rgl1	-0.241875	Caap1	0.359843	Prcp	1.56365		Sncaip
Irf2Bpl	-0.243844	Sgk1	0.359488	Snai3	1.56205		Sorbs2
P4Ha3	-0.245448	Ccdc163	0.359319	Nags	1.56197		Sox11
Cabin1	-0.250095	Cpox	0.358785	Tmem130	1.56192		Spag4
Odf2	-0.251325	Usp11	0.35748	Dbc1	1.56135		Spata2L
Hexdc	-0.254825	Cops7B	0.357428	Agmat	1.56043		Spats2L
Mapk8Ip1	-0.2557	Rad52	0.357218	Fam20c	1.55867		Spem1
Map4K2	-0.255924	Ilvbl	0.355339	Scara5	1.55862		Spn
Flt4	-0.257038	Arsg	0.355155	Plekhf2	1.55571		Spon2
Ncor2	-0.257338	B4Galt4	0.355144	Slc25a37	1.55486		Srebf2
Exoc3	-0.258567	C130074G19Rik	0.35459	Ppargc1b	1.55392		Srf
Sec31A	-0.259643	Barhl1	0.3545	Unc45a	1.55333		Srgn
Hprt	-0.259915	Kcnd1	0.353565	Bcor	1.55284		St3Gal2
Dusp27	-0.260325	Pde8A	0.353493	Taf7	1.55269		St3Gal5
Poc1A	-0.260823	Ddx31	0.353456	Umps	1.55118		Stard13
Chn2	-0.261526	Tspyl2	0.353096	Nsun4	1.55077		Stard4
Sh3Gl1	-0.263604	Sptb	0.353062	Rce1	1.55001		Stat5A
Fam118A	-0.263903	Ccnc	0.352491	Ptpru	1.54988		Stat5B
Nek3	-0.264406	Pde1A	0.351107	Fam129c	1.54884		Stbd1
Olfr971	-0.266078	Txnl4B	0.351038	Adcy8	1.54866		Stc1
Pabpc6	-0.266093	Kdm1B	0.350858	Golgb1	1.5452		Stoml1
Kcne1L	-0.266716	Zfp638	0.35026	Txndc12	1.54517		Ston2
Fam217B	-0.267033	Oma1	0.349436	Lrrc68	1.545		Stx11
Scarf2	-0.267691	Fitm2	0.348737	Mab21l2	1.54373		Sult4A1
Tbc1D17	-0.269757	Agtrap	0.348431	Rab11fip3	1.54184		Sv2C
Pafah1B3	-0.269773	Gtpbp3	0.347896	Edc3	1.54068		Sycp2
Cdadc1	-0.271535	4931414P19Rik	0.345152	Ankhd1	1.54067		Sync
Traf4	-0.27234	Phf8	0.344602	Cdc42ep3	1.54062		Synm
Bahd1	-0.272911	Pnp2	0.343902	Samd5	1.54046		Synrg
Supt6	-0.273455	Sepsecs	0.343856	Pknox1	1.53832		Sypl2
2700081O15Rik	-0.273499	Elac1	0.343721	Tubb4	1.53747		Syt13
Zfp352	-0.274637	Ccdc84	0.342353	Yod1	1.53697		Syt17
Myh7	-0.275267	Atp6V0A1	0.341878	Klc3	1.5366		Syt4
Taf5L	-0.275687	Sarm1	0.341646	Nudt15	1.53569		Syt5
Nek8	-0.275867	Slc25A17	0.341336	Chd1	1.53322		Tac1
Adam39	-0.276702	Tnip2	0.341257	2310033P09Rik	1.5307		Taf5L
Kank3	-0.277694	Spdya	0.341088	Socs3	1.53056		Tagln
Cd300Lf	-0.279496	Uap1	0.340303	Ddx51	1.53		Tagln2
Stat2	-0.279802	Sigirr	0.340168	Dyrk3	1.52809		Tbc1D1
Olfr599	-0.280079	Ccdc184	0.339348	Crispld2	1.52738		Tbc1D2B
Mvb12A	-0.281657	Grk4	0.338979	Sdccag3	1.52729		Tbc1D9
Camkk1	-0.282459	Atp6V1G2	0.337989	Kpna6	1.52661		Tctn3
Gramd1B	-0.284177	Gphb5	0.337	Kctd11	1.5262		Tead3
Kcns1	-0.289033	Rngtt	0.336847	Tmem170	1.52497		Tectb
Ltbp1	-0.289547	Rbks	0.334793	Hist1h2ai	1.52393		Terf2Ip
Zbtb7A	-0.28973	Zfp811	0.333451	Ppif	1.52175		Tet2
Adss	-0.290019	Cdk12	0.333094	Gadd45a	1.52117		Tgfb1I1
Srgap1	-0.290311	Sfrp1	0.333015	Dram1	1.51891		Tgfb2
Itpripl2	-0.290337	Mtrr	0.332687	Ppfia1	1.51838		Thsd1
Cdk10	-0.291126	Unk	0.331658	Ncl	1.51737		Timeless
Tnfrsf1B	-0.291674	Zfp213	0.330613	Mypop	1.51539		Tinagl1
Hpx	-0.293247	Zfp13	0.329962	Optn	1.51381		Tjap1
Hip1	-0.296147	Nusap1	0.329793	Pnoc	1.5136		Tll2
Rtn2	-0.297474	Sfmbt1	0.328526	Tbx3	1.51272		Tmeff1
Dcaf10	-0.298963	2610008E11Rik	0.328381	Shkbp1	1.50995		Tmem116
Camk1	-0.299717	Bcl2L10	0.328345	Asb1	1.50913		Tmem119
Atg7	-0.300496	Pik3C3	0.327871	Atp8b1	1.5074		Tmem150A
Ptpro	-0.301162	Nudt6	0.327645	Ptprk	1.50317		Tmem178
Ac132444.3	-0.301416	Npff	0.327569	Dclk3	1.50262		Tmem179
Scmh1	-0.301809	Klhl20	0.327492	Fam161a	1.50156		Tmem2
Focad	-0.303988	Dgke	0.327231	Ero1l	1.50113		Tmem214
Dynlt1B	-0.304585	Gtf2F2	0.326959	Prkcz	1.4977		Tmem231
Ccdc61	-0.306263	Mterf4	0.32682	Kbtbd8	1.49692		Tmem30B
Tmem214	-0.307121	Gm13306	0.326289	Ppan	1.49641		Tmem35
Pcm1	-0.307235	Slc18A2	0.326071	R3hdml	1.49624		Tmem43
Cdc23	-0.307773	Dppa3	0.326048	Zbtb11	1.49506		Tmem74
Ick	-0.308211	St7	0.325447	Sclt1	1.49394		Tmem82
Mnat1	-0.308463	Selt	0.325061	Fer1l4	1.49382		Tmtc4
0610010F05Rik	-0.308915	Olfr849	0.324976	Usp16	1.49186		Tnc
Arpc1B	-0.310144	Sppl2A	0.324968	Shc4	1.49184		Tnfrsf11B
Exoc7	-0.310875	Gstp2	0.324848	Camsap1l1	1.4907		Tnfrsf12A
Ppp1R14C	-0.311239	Fam151B	0.324604	Terf2ip	1.48996		Tnfrsf1B
Rab3Gap2	-0.312127	Calr3	0.324171	Guca2a	1.48798		Tnfrsf21
Bcorl1	-0.313023	Plekhm1	0.323877	Adcy7	1.48787		Tnfrsf26
Rin3	-0.314743	Gramd1C	0.32363	Rnf208	1.48735		Tnnc2
Slc4A2	-0.314967	Rfesd	0.322862	6430548M08Rik	1.48688		Tnnt3
Ptpn23	-0.315178	Elmod2	0.32264	Chsy3	1.48622		Tox3
Dpf1	-0.315189	Jak3	0.3218	Sec24a	1.48567		Tpm2
Zfp710	-0.315454	Polrmt	0.321267	Kctd8	1.48292		Traf2
Akr1C18	-0.315593	Plce1	0.320127	Aanat	1.48209		Traf4
Spn	-0.316377	Kcnj14	0.320016	Pex10	1.4793		Trex1
Spata6	-0.316494	Alg1	0.319965	Qpctl	1.47921		Trh
Rhov	-0.316584	Iffo1	0.319769	Bmp2	1.47833		Trib3
Als2	-0.317065	Tdpoz5	0.319513	Hprt	1.47707		Trim3
Elk3	-0.317416	Zfp784	0.318937	Fcgr2b	1.47662		Trim45
Rpp21	-0.318211	Eftud1	0.318419	Kl	1.47572		Trim47
Pdp2	-0.318603	1700093K21Rik	0.318355	Nmnat2	1.47476		Trip10
Mlx	-0.318986	Kcnk3	0.317968	Fam113a	1.47219		Trmt12
Olfr183	-0.319724	Endod1	0.317184	Esyt2	1.472		Trp63
Pkn1	-0.320011	Tdpoz3	0.315471	Srgn	1.47183		Trpc1
Ifrd2	-0.320233	Psen2	0.314761	Arfgef2	1.47079		Trpc6
Stat5B	-0.321321	Pnpla7	0.314691	Golga4	1.47015		Trpm4
Dip2C	-0.321622	Vps13A	0.314044	Tssk3	1.46995		Trpv4
Slc29A4	-0.321918	Sstr1	0.313967	Scyl3	1.46654		Tsku
Ror1	-0.32195	Spata7	0.313963	Ubr2	1.46564		Tspan12
Rab29	-0.323715	Scrn3	0.312141	Pola2	1.46447		Tspan18
Ttc38	-0.324177	Pigh	0.312114	Prox1	1.46233		Tspan2
Nelfe	-0.325768	Gm20695	0.311528	Vmac	1.46222		Tssc1
Tmem38B	-0.326865	Limk1	0.311259	Fitm2	1.46123		Ttc21B
Npc1	-0.328049	Syt5	0.310572	Habp4	1.46099		Ttc22
Sgms2	-0.328746	Tmem81	0.310184	Recql4	1.45992		Ttc7B
Shroom3	-0.329359	Ppapdc3	0.30945	Edem2	1.45664		Tuba1C
Srpx	-0.330729	Lbp	0.30867	Polr1b	1.45511		Tubgcp2
Fam98A	-0.333768	Spata45	0.30852	Rnmtl1	1.45495		Txnl4B
Xylb	-0.333926	Negr1	0.308049	Gsta2	1.45433		Uap1
Dennd6A	-0.335127	Fkbp7	0.307703	Fhdc1	1.45305		Uba6
Zfp608	-0.336217	Pdss2	0.307597	Glmn	1.45158		Ublcp1
Camsap1	-0.336373	Cxcr4	0.307473	Kcnj4	1.45142		Ucma
Tspan4	-0.337122	Gcdh	0.306828	Txnl4b	1.45088		Ucn
Ccdc102A	-0.337394	Ccl9	0.306764	Nop16	1.44954		Ucn2
Bcl7C	-0.339092	Polg2	0.30674	Tmem171	1.44903		Ucp3
Anks1B	-0.339694	Nmrk1	0.306299	Chgb	1.449		Ung
Lepr	-0.339706	Prpf4	0.305593	Ren1	1.44687		Usp28
Bcl2L12	-0.340717	Slc4A1Ap	0.305241	Klhl11	1.44653		Usp48
Parp9	-0.341246	Gm4767	0.305075	Isg20	1.44393		Usp9X
Tbc1D2B	-0.341269	Rptor	0.304145	Wdr75	1.4434		Utrn
Golgb1	-0.341787	Adck1	0.303578	Plekhh2	1.44059		Uts2R
Tox	-0.341962	1190007I07Rik	0.303357	B3gat2	1.44036		Vamp1
Kcna4	-0.342583	Avp	0.30316	Ccdc117	1.44031		Vangl2
Slc31A2	-0.345333	Spin2C	0.302811	Zhx2	1.43894		Vasn
Numbl	-0.345952	Mok	0.301901	Asphd1	1.43743		Vasp
Slco1B2	-0.346075	Tvp23B	0.301212	Il6ra	1.4331		Vegfc
Ptk2B	-0.34648	Ets2	0.29927	1110008L16Rik	1.43299		Veph1
6030419C18Rik	-0.347192	Pip5K1B	0.298967	E2f3	1.43291		Vipr2
Serpini1	-0.347839	Proser1	0.298965	Pde12	1.43138		Vps33B
Klk7	-0.34842	Pla2G6	0.297878	Rbm28	1.43121		Vps37B
Zc3H7A	-0.348453	Naa16	0.297681	Magix	1.42897		Vwa1
Nlrp4C	-0.348471	Ggta1	0.296193	1700003F12Rik	1.4257		Wbscr17
Haus4	-0.348575	Anxa7	0.295828	Gch1	1.42524		Wdr24
Tubgcp2	-0.35094	Slc9A1	0.293623	F630110N24Rik	1.42496		Wdr25
Arhgap1	-0.3518	Ell	0.293079	Mcm3ap	1.42397		Wdr91
Cdc42Bpb	-0.351873	Oard1	0.292832	Socs2	1.42361		Wisp2
Acp6	-0.354455	Ubr2	0.292596	Zfyve27	1.42114		Wnt10A
Dnajb5	-0.355286	Ep300	0.292055	Pde3b	1.41954		Wnt4
Gins2	-0.357101	Atrip	0.291607	Lhx5	1.41949		Xkr8
Wbscr17	-0.358831	Msh3	0.291209	Sp2	1.41892		Xpa
Stmn2	-0.359148	Zfp292	0.290878	Dnajc21	1.41714		Xrcc5
Gabrb3	-0.359835	2010003K11Rik	0.290872	Dio3	1.41605		Xylb
Gja8	-0.36051	Klhl32	0.29034	Gtf2a1	1.41444		Ypel4
Slfn9	-0.360523	Sall3	0.288614	Tmed8	1.41187		Zbtb2
Anxa11	-0.361329	Xrcc5	0.288432	Bat1a	1.41136		Zbtb7A
Polr3G	-0.361466	Gm9726	0.288347	Npr1	1.41136		Zbtb7C
Hacd1	-0.361581	Zfp286	0.28786	Bpnt1	1.41097		Zbtb9
March3	-0.361704	Mettl23	0.287688	Fam110a	1.40996		Zc3H12D
Fam46C	-0.361971	Gsta3	0.286636	Rcl1	1.40892		Zc3H7A
Timeless	-0.362269	Mlycd	0.286134	Htt	1.4058		Zcchc11
Gstcd	-0.362448	Nod1	0.285692	Ptgs1	1.39937		Zcchc12
Tango2	-0.363024	Kbtbd4	0.284756	Mocos	1.39923		Zdhhc23
Dgcr8	-0.363088	1810009A15Rik	0.284351	Tmem175	1.39815		Zdhhc9
Cdk5R1	-0.363443	B4Gat1	0.28435	Ralgapa1	1.39693		Zfp13
Glipr2	-0.364415	Fam213B	0.28378	Cnst	1.39488		Zfp142
Hecw2	-0.36541	Pparg	0.283752	Hexdc	1.39183		Zfp365
Stk3	-0.365511	Rtel1	0.283178	Ddx56	1.3909		Zfp462
Kdelc2	-0.366266	Setd6	0.282533	C2cd2l	1.38497		Zfp57
Tyro3	-0.366963	Cyyr1	0.282528	2410066E13Rik	1.38371		Zfp608
Gnat1	-0.367266	Atraid	0.282244	Zcchc11	1.383		Zfp707
Daglb	-0.367409	Nsun4	0.282186	Akna	1.38163		Zfp819
Traf2	-0.368001	Tnnc1	0.281085	BC046331	1.38021		Zfp870
Fam20C	-0.369341	Nprl2	0.280868	Pde4dip	1.37903		Zfp879
Myo19	-0.37009	Sdk2	0.279533	Chpf	1.37851		Zfpm2
Usp28	-0.370107	Cyp4F17	0.279045	Got1	1.3784		Zkscan5
Aifm2	-0.370187	Gatb	0.278841	Camsap1	1.37767		Zmym6
Kif3A	-0.371693	G6Pd2	0.278643	Tmem179	1.37468		Zswim7
Trpm4	-0.372334	Sars2	0.278553	Ihh	1.37042		Zyx
Tex30	-0.373926	Rwdd3	0.277618	Bend5	1.36837
Slc27A4	-0.374247	Tdrkh	0.27367	Col7a1	1.36661
Slc35E3	-0.374559	Chfr	0.273336	Eif2ak3	1.36583
Gpr107	-0.374967	Fam35A	0.272725	Max	1.36546
Nbl1	-0.375077	Pemt	0.272373	Thbd	1.36362
P4Ha2	-0.376474	3110040N11Rik	0.27022	Gale	1.36103
Dusp18	-0.377179	Ptprk	0.269772	Tmem97	1.35807
Dab2Ip	-0.377277	Ggt1	0.268977	Wfikkn1	1.35754
Pou6F2	-0.377502	Scnm1	0.268621	Glod5	1.35699
Cep55	-0.377593	Tmco3	0.26738	Tmod3	1.3551
Add2	-0.377619	Pdzd4	0.266764	Xab2	1.35464
Erlin2	-0.377747	Pet100	0.265888	Pde8a	1.35408
Gsdmd	-0.377749	Tgds	0.265384	Tmem93	1.35393
Mitf	-0.377788	Cebpz	0.265149	Kat5	1.35339
Rgs16	-0.377869	C4B	0.264942	Snap29	1.35254
Gpr75	-0.378372	Tmem39B	0.264764	Map3k3	1.35176
Pdk2	-0.378845	Ano4	0.264416	A930005I04Rik	1.35134
Tanc1	-0.379218	Ift80	0.263899	Arhgap10	1.35046
Osbpl6	-0.379729	Slc17A3	0.261378	Cxcl17	1.34906
Tmtc4	-0.380522	Eif2Ak2	0.260252	Tnks	1.34871
Dennd2D	-0.382047	Rnf216	0.259891	Hmha1	1.34864
Mum1L1	-0.38207	Kmt2E	0.258638	Madd	1.34842
Ppm1J	-0.382711	Zfp105	0.2582	Neurog1	1.34838
Akap17B	-0.382726	Anks3	0.258082	Sall3	1.33741
Parp14	-0.385518	Frat2	0.258032	1700106N22Rik	1.33661
Smap2	-0.385666	Marc2	0.257771	F10	1.33595
Vsig10	-0.385983	Cep19	0.255852	Golga3	1.3359
Ift43	-0.386454	Brd8	0.255195	1300014I06Rik	1.33311
Lrfn4	-0.386789	Ppp1R13B	0.254938	Eml5	1.33235
Sez6	-0.386831	Ppox	0.254913	Zbtb9	1.33186
Slc12A7	-0.387684	Tmem186	0.253039	Gng13	1.33107
Lig1	-0.388605	Ankrd54	0.252972	Esrp2	1.33065
Acap3	-0.388747	Oscp1	0.252804	Slc25a32	1.32999
Klf10	-0.389557	Prmt10	0.251696	Dok1	1.32776
Fbxw17	-0.391219	Nob1	0.251026	Otop2	1.32717
Cd276	-0.391735	Edrf1	0.25084	Hipk4	1.32381
Vangl2	-0.391782	1700030K09Rik	0.248672	Dixdc1	1.32251
Lpin3	-0.39436	Trappc6A	0.248092	Yipf2	1.32158
Cdon	-0.394545	Zfp426	0.247482	Wdr46	1.31868
Vps37B	-0.394592	Trex1	0.247303	Gdf6	1.31817
Oacyl	-0.396034	Prss48	0.246848	Panx1	1.31636
Ppp1R9B	-0.396236	Abca2	0.245759	Irak3	1.3162
Pde1B	-0.398012	Olfr356	0.245504	2810422O20Rik	1.31471
Myh8	-0.398984	Pex5	0.245017	2310028H24Rik	1.31467
Dapl1	-0.399164	Tmem101	0.241784	Pafah1b3	1.31259
Cd180	-0.39962	Dtd2	0.241151	Agtr1a	1.3103
Tuba1C	-0.400496	Arel1	0.239593	Tuba3a	1.30832
Abcc1	-0.400577	Faf2	0.238973	Tpra1	1.30803
Brca2	-0.400667	Ap5M1	0.238646	Dnajc6	1.30783
Scgb2B3	-0.401853	Dpp8	0.23823	Qtrt1	1.30765
Enpp1	-0.402971	Dnph1	0.238214	Siah2	1.30718
Pgm2L1	-0.403265	Synrg	0.237866	Nptx1	1.30572
H2-T23	-0.403854	Ttc7	0.23669	Ascc3	1.30406
Pard6B	-0.404404	Brf1	0.235545	Zdhhc9	1.30368
Htatip2	-0.404408	Depdc5	0.235077	Syvn1	1.30311
Mis18A	-0.404743	1810043G02Rik	0.234583	Alox15	1.30268
Arhgap35	-0.405127	Flt3	0.233978	8430410A17Rik	1.30144
Nrp1	-0.405771	Zfp629	0.232588	Hist1h2ac	1.3006
Trim47	-0.405784	Fam53A	0.231289	Actg2	1.29851
Fam160A2	-0.405942	Uchl5	0.231016	Edem1	1.29803
Cyld	-0.406121	Tmem86B	0.22914	Rhof	1.29575
Crmp1	-0.406906	Gm9803	0.22713	Eif4enif1	1.29557
1700017B05Rik	-0.407814	Zc3H8	0.226686	Pfkfb2	1.29546
4930427A07Rik	-0.407973	Rnase4	0.223732	2700078E11Rik	1.2951
Grem1	-0.408429	Tdo2	0.223446	Rdh12	1.29399
Mx2	-0.408519	Poc5	0.217451	Eps8l1	1.29346
Plaur	-0.409959	Hspa13	0.214378	Tmem37	1.29234
Gria3	-0.41054	Pros1	0.213737	Trim41	1.29168
Gdpd2	-0.410816	Rdh13	0.209496	Rassf7	1.29043
Cdh22	-0.412881	Rpp38	0.208072	Cebpz	1.29026
Acer3	-0.413546	Zfp386	0.205412	Tars	1.28989
Prodh2	-0.414141	Olfr55	0.205199	Ppard	1.28987
Klra2	-0.414543	Nrd1	0.202061	Lcmt2	1.28981
Olfr303	-0.41494	Tars2	0.200088	Tcfap2e	1.28923
Rasa4	-0.415215	Mfsd3	0.196969	Prmt6	1.28731
Agrn	-0.416274	Timm21	0.195728	Fbxo10	1.28627
Cnppd1	-0.416745	Eci3	0.191272	Aqp2	1.28503
Arhgap11A	-0.41687	Actr1B	0.186434	Dok5	1.28484
Srebf2	-0.416894	Bnip1	-0.198865	Elf1	1.28479
Fut1	-0.417211	Rnaseh1	-0.202235	Urb2	1.28468
Crb2	-0.4177	Dmtf1	-0.202811	Dhx8	1.28297
Adgre5	-0.419888	Pcm1	-0.208038	Tgif1	1.28244
Grm5	-0.420326	Ccdc8	-0.209443	Traf3ip2	1.28059
Fhod1	-0.421578	Cand1	-0.214502	Nfkb1	1.28011
Zbtb2	-0.42212	Rce1	-0.215192	Mbd4	1.27952
Nsmf	-0.423242	Pwp2	-0.216814	2010001M09Rik	1.27665
9930021J03Rik	-0.423659	2700081O15Rik	-0.217197	Erf	1.27621
Foxn3	-0.424671	Scmh1	-0.223261	Thsd7a	1.27441
Phactr1	-0.424726	Gabpb1	-0.226509	Tbrg4	1.2743
Mllt4	-0.424852	Xpo6	-0.227067	Pprc1	1.2741
Mppe1	-0.425455	Lars	-0.228456	Chst8	1.2741
Homer3	-0.42609	Magohb	-0.229273	Aph1b	1.27406
Lrp2	-0.428911	Ly9	-0.229833	Prkab1	1.27393
Ttc21B	-0.42953	Rph3A	-0.231847	C130039O16Rik	1.27383
Fam129B	-0.429644	Fdx1L	-0.233679	Phf13	1.27037
Klhl21	-0.429788	Spn	-0.23414	Has1	1.27014
Rtn4R	-0.431983	Recql	-0.234587	Vps52	1.26914
Pcbp3	-0.43216	Slc9A8	-0.234779	Ephx4	1.26821
St3Gal6	-0.432229	Brca2	-0.235295	Jub	1.26642
Lss	-0.434366	Mbp	-0.235521	Resp18	1.26548
St3Gal2	-0.434712	Wfdc15B	-0.237327	Mtmr1	1.26524
Arhgef2	-0.435276	Sirt6	-0.239211	Rab27a	1.26445
Slc24A3	-0.435845	Vps37B	-0.24216	Zkscan5	1.26131
Tmem178	-0.43631	Bcl2L12	-0.243013	Rffl	1.26097
Map2K3	-0.436928	Srd5A3	-0.243604	Ikbkb	1.26089
Haus8	-0.437439	Cdk10	-0.243634	Fbxl22	1.26009
Myh2	-0.437741	Olfr622	-0.244378	Kcna1	1.2593
Apc2	-0.438375	Tmlhe	-0.24443	2310022A10Rik	1.25852
E2F1	-0.438812	Terf1	-0.244436	March3	1.25568
Chmp4C	-0.438933	Alg9	-0.244779	2410131K14Rik	1.25506
Ets1	-0.439244	H6Pd	-0.245582	Gdf11	1.25468
Impa2	-0.439771	Rnf219	-0.246404	Otx2	1.25412
Gpr149	-0.440554	Supt6	-0.246815	Cacna1s	1.2536
Zfp142	-0.4412	Kctd13	-0.246919	Islr	1.25267
Mef2A	-0.442285	Zc3H7A	-0.248943	Gcfc1	1.2524
Akip1	-0.443023	Bcorl1	-0.251468	Cisd2	1.25222
Plscr1	-0.44355	Wbscr17	-0.251667	Slc38a4	1.25181
Ac125149.1	-0.443711	Ppp3Cc	-0.251796	Lpar3	1.25116
Adgrl3	-0.44408	Dennd6A	-0.251827	BC018242	1.2508
Tmem150A	-0.444113	Map9	-0.254267	E4f1	1.25041
Col5A2	-0.445505	Mta1	-0.254328	Mtmr12	1.24918
Tmeff1	-0.447644	Asb6	-0.254491	Cdyl2	1.24873
Gng8	-0.447692	Npc1	-0.255507	Slain1	1.24813
Srf	-0.448057	Eln	-0.255678	C1ql3	1.24807
Celf3	-0.449227	Fam217B	-0.256292	Rapgef6	1.24322
Tmem159	-0.449981	Camk1	-0.25742	Afg3l2	1.2422
4930523C07Rik	-0.450383	H2-Eb1	-0.257659	Npas1	1.24042
Smtn	-0.450622	Ccdc3	-0.258831	Gata2	1.23893
Batf3	-0.450723	Serpini1	-0.259966	Prss53	1.23873
Plxna1	-0.451392	Osbpl6	-0.261265	Gpr68	1.23753
Sh3Glb2	-0.451921	Srebf2	-0.264053	Rundc3b	1.23733
Gss	-0.452063	Gmps	-0.269103	Rfx7	1.23673
Tap1	-0.45242	Pold3	-0.2702	Akirin2	1.23426
Arrdc1	-0.454078	Pcyt1A	-0.270688	Cdkn1c	1.23373
Plac9A	-0.454172	Pla2G15	-0.271175	Ctrl	1.23364
Tmem150B	-0.454581	Sptssa	-0.271463	Usp13	1.23362
Rgs19	-0.45606	Usp28	-0.272711	Prph	1.232
Gm10094	-0.456341	Nhs	-0.272761	Ubn2	1.23112
Slc11A1	-0.457564	Odf2	-0.273282	Hpse	1.22936
Prkar2B	-0.458263	Bdkrb2	-0.274075	Gramd1b	1.22922
Hivep2	-0.458482	Nlrp12	-0.274497	Osbp	1.22868
Otud7B	-0.458743	Hgs	-0.275009	Slc10a4	1.22512
Kcnd3	-0.459127	Plac1	-0.276097	Npr3	1.2248
Gpc4	-0.459434	Gga2	-0.27695	Ubn1	1.22212
Trpc1	-0.460036	Cldn1	-0.277872	Fgf5	1.2216
Rasl10A	-0.460637	2010111I01Rik	-0.277952	8030462N17Rik	1.21963
Cast	-0.460852	Plekho1	-0.279131	Ggn	1.21925
Klhl29	-0.461588	Syndig1L	-0.279178	Hadha	1.2165
Stx19	-0.461831	Gtpbp8	-0.279486	Apbb3	1.21425
Pck2	-0.462085	Mapk8Ip1	-0.279766	Eepd1	1.21326
Kcnmb4	-0.462176	Acap3	-0.279897	Dleu7	1.21186
Dtnb	-0.464411	Hspb1	-0.279898	Elk4	1.21105
Rarg	-0.464759	Cars	-0.280861	Lca5	1.21037
Trim55	-0.465722	Cpne5	-0.281369	Tbc1d10a	1.20534
Dok6	-0.467134	Lig1	-0.282892	Aebp1	1.20448
Palm	-0.467677	Lsm2	-0.28311	Mapk1ip1	1.20303
Npr2	-0.468095	Il1Rl2	-0.28317	Actn3	1.20074
Dock8	-0.468941	Mrgprf	-0.283907	Slc18a3	1.19946
Gcc2	-0.469364	Rpp21	-0.284005	Cabyr	1.19935
Prkab1	-0.469501	Slc25A24	-0.284914	Sln	1.19846
St3Gal5	-0.469961	Flt4	-0.285073	Ppp2r2c	1.19759
Pacsin2	-0.470785	Rgma	-0.285811	Fastkd5	1.19631
Tmod4	-0.472451	Mcm7	-0.286014	Chst3	1.1959
Clec2L	-0.472837	Zfp608	-0.289421	Klc4	1.19568
Arhgap17	-0.472889	Pafah1B3	-0.289608	Dbr1	1.1952
Dlgap4	-0.473414	Arhgef2	-0.290216	Lrp6	1.19457
Tmem88B	-0.474098	Polr3D	-0.291059	Tal1	1.19419
Eml4	-0.474904	Zp2	-0.291079	Dhrs13	1.19361
Etv4	-0.475484	Wscd2	-0.292017	Grk4	1.19222
Gins1	-0.476038	Sigmar1	-0.29278	Armcx1	1.19189
Tagln2	-0.476354	Dhrs11	-0.293268	Brms1	1.19187
Amph	-0.476409	2810417H13Rik	-0.294055	Wnt5a	1.19141
Gnb4	-0.476767	Tmem74B	-0.294614	Mesp2	1.19058
Hrasls	-0.477246	Rhov	-0.295947	Eri1	1.1899
Scarb1	-0.477722	Oxsr1	-0.299303	Hist1h2bk	1.18952
Tjap1	-0.477847	Tubgcp2	-0.299829	Gdf7	1.18941
Sapcd1	-0.477962	Dph6	-0.299962	Bloc1s2	1.18869
B3Gnt2	-0.478248	Tars	-0.30079	Sdcbp2	1.18793
S100A11	-0.479008	Cenpw	-0.301216	Adpgk	1.18724
Itgb1	-0.47909	Mettl14	-0.301229	Kirrel3	1.18663
Prr5	-0.47915	Acvr1	-0.30136	Myo19	1.18514
Sh3Bp5L	-0.479867	Casc3	-0.301647	Ddx19b	1.18503
Orai1	-0.481143	Fahd1	-0.303122	Gadl1	1.18471
Bik	-0.481225	Cdc25A	-0.304127	Timd2	1.18253
Msto1	-0.481871	Rp2H	-0.304262	Cecr5	1.18173
Casq1	-0.481904	Tmem151A	-0.304796	Abcb1a	1.17961
Pcdh18	-0.482538	Nop58	-0.30576	Gpr3	1.17856
Pi4K2B	-0.484687	Vmn2R11	-0.305863	Dppa3	1.17817
Rbfox2	-0.48476	Arf2	-0.305919	Birc6	1.17732
Hs3St2	-0.484841	Fshb	-0.306159	Mecr	1.17449
Map6	-0.485473	Zbtb7A	-0.307053	Kcnk7	1.17372
Tpm2	-0.486206	Ahsp	-0.307779	Vps18	1.1737
Slfn4	-0.486366	Lpin3	-0.308169	Trhde	1.17345
Qser1	-0.486529	Sntg1	-0.311784	Whamm	1.17154
Jup	-0.488165	Slc4A2	-0.312326	Ambra1	1.17151
S1Pr2	-0.488788	Stx19	-0.312775	Shank1	1.17122
Kctd10	-0.49082	Irx3	-0.314025	Egln3	1.17098
Clec2I	-0.491779	Fbxw17	-0.314391	Cad	1.17071
Dnajb3	-0.493663	Olfr600	-0.314408	Pcgf2	1.16995
Bmp6	-0.49461	Nt5C1A	-0.314857	Pnkp	1.16939
Adamtsl2	-0.494656	Rpp25	-0.315049	Rasal1	1.16859
Prh1	-0.494896	Gdpd2	-0.315154	Myo9b	1.16783
Syde2	-0.495059	Jam3	-0.315533	Tshr	1.16749
Ung	-0.495095	Paxip1	-0.315534	Gk5	1.16691
Npas1	-0.496151	Anks1B	-0.31562	Pex5	1.16656
Creb5	-0.496269	Exoc7	-0.315856	9530068E07Rik	1.16613
Ahnak2	-0.497378	Wdr4	-0.31639	Prpf40a	1.1656
Rho	-0.498693	Osr1	-0.316824	Fubp1	1.16556
H2Afy2	-0.500621	Bzw2	-0.316923	Zfp263	1.16346
Slc1A5	-0.501079	Tmem178	-0.31842	Gm7092	1.1619
Ptpn7	-0.501591	Trpc1	-0.31848	Fam55b	1.1608
Per3	-0.501989	Sh3Gl1	-0.318915	Zfp592	1.15966
Ptpn13	-0.503655	Ripk3	-0.319631	Med15	1.15917
Mfsd6	-0.505084	E2F1	-0.320624	Por	1.15773
Fkbp1B	-0.505273	Vti1A	-0.322003	Arsa	1.15713
1190002N15Rik	-0.506403	Zcchc2	-0.323022	Stx11	1.15683
Fzd8	-0.50859	Man1C1	-0.324644	D16H22S680E	1.15615
Qprt	-0.511213	Mppe1	-0.32492	Rsl1d1	1.15582
Slc27A3	-0.514292	Otud7B	-0.325221	Cnnm2	1.15457
Ttc7B	-0.514363	Tuba1C	-0.325533	Btbd9	1.15416
Hcls1	-0.514698	Ttpal	-0.325996	Nrip1	1.15373
Ptprt	-0.515481	Nipal4	-0.326196	Hs3st3a1	1.15276
Lzts2	-0.516631	Hmga2	-0.326547	Tmem111	1.15256
Hspb3	-0.517003	Klhl29	-0.330644	Rbm4b	1.15234
Cldn19	-0.517615	Olfr1313	-0.332168	Mapk8ip1	1.15171
Neurl1B	-0.517646	Pdlim1	-0.33219	Slc39a14	1.15139
Hspb2	-0.518917	Slc9A9	-0.332857	Akt1s1	1.15052
Spon2	-0.519054	Mpzl3	-0.333276	Wsb1	1.15023
Kif13A	-0.519942	Nelfe	-0.334339	Derl3	1.14983
Slc29A1	-0.521391	Bace2	-0.335388	Slc7a6os	1.14936
Pcyt1B	-0.522161	Qtrt1	-0.335507	Ptger4	1.14927
Hpcal1	-0.522658	Ier5L	-0.335735	Thoc4	1.14768
Zdhhc8	-0.523204	Spata6	-0.336685	Haus3	1.14615
Itga2B	-0.523428	Slc35E3	-0.337057	Ccnt1	1.14611
Mcm3	-0.523508	Myh7	-0.338491	Klhl7	1.14552
Rab11Fip3	-0.523655	Stard8	-0.338595	Lmtk2	1.14515
Igf1R	-0.52397	Scarf2	-0.338932	Nfkbie	1.14477
Ppp1R35	-0.52416	Dpp9	-0.339312	Gtpbp6	1.14416
Lrrk2	-0.524363	Pelo	-0.339553	Zfp598	1.14388
Lmx1A	-0.525042	Usp25	-0.339654	Muc1	1.1434
Cd40	-0.526066	Traf2	-0.339989	Ajap1	1.14332
Camkmt	-0.52612	Ehd4	-0.340739	BC020535	1.14299
Adora2A	-0.527016	Rtn4R	-0.340925	Vprbp	1.14133
Zfp57	-0.527947	Dapl1	-0.341038	Ppp3cc	1.1395
Slc15A3	-0.528728	Npr2	-0.341848	Stambp	1.13806
Rock2	-0.528804	Nedd1	-0.345166	Scnm1	1.13709
Mcm2	-0.529693	Cdon	-0.345609	Ttpal	1.13571
Zfp296	-0.529697	Kcna4	-0.345716	Slc18a2	1.13471
Zfpm2	-0.529988	Chtf8	-0.345868	Dimt1	1.13457
Tmem63A	-0.530665	Dab2Ip	-0.346764	Mgat2	1.13454
Ntn4	-0.531087	Cdc34-Ps	-0.347446	Rps6ka1	1.132
Luzp1	-0.531224	0610010F05Rik	-0.347575	Mcam	1.13044
Fchsd1	-0.533469	Trim67	-0.348139	Rarg	1.12983
C77080	-0.533555	Golga3	-0.348739	Lmbrd2	1.12816
Mxra8	-0.534445	Trpc6	-0.34908	Fbxw9	1.12774
Stoml1	-0.53636	Hprt	-0.350673	Fkbp7	1.12731
Acot9	-0.537136	Fam26F	-0.350728	Matn1	1.12561
Lrrc48	-0.537813	Tmem194B	-0.350773	Ankrd42	1.12552
Bin2	-0.538796	Nin	-0.351245	Tgfbr2	1.12485
Rhbdl3	-0.541077	Nrf1	-0.352637	Trim7	1.12401
Fam178A	-0.541644	Enpp1	-0.352991	Spdef	1.12364
Pdgfrl	-0.543437	Kif3A	-0.353089	Anubl1	1.12355
Csrp2	-0.543827	Ift43	-0.353254	Polg2	1.1227
Fat4	-0.547612	Tmem136	-0.35339	Ifrd2	1.12225
Specc1L	-0.548732	Tmem39A	-0.353395	Ahsg	1.12186
Twist1	-0.549098	Zfp280B	-0.353442	Unc5b	1.12174
Abracl	-0.550038	Dynlt1A	-0.355683	Zc3h13	1.12156
Lrrcc1	-0.550536	Mrpl19	-0.355724	Usp3	1.12115
B4Galt5	-0.55155	Gpr107	-0.355982	Ms4a15	1.1205
Lamc2	-0.551706	Cd44	-0.356931	Traf4	1.12018
Mcm6	-0.552575	Spred3	-0.357177	Lemd3	1.11946
Fam57A	-0.553026	Nsmf	-0.35915	Ddx21	1.11897
Atxn1	-0.553883	Fam118A	-0.359359	Stk10	1.11753
Anxa3	-0.554525	Tex30	-0.359936	Bbx	1.1175
Nuak2	-0.555817	Srsf12	-0.360046	Zbtb1	1.11727
Tns2	-0.55798	Pvrl3	-0.360388	Ppcs	1.11659
Ncam1	-0.558076	Cdadc1	-0.360395	Cdc40	1.11618
Rhobtb1	-0.558187	Irf1	-0.360951	Samd4	1.11328
Frmd6	-0.558603	Gzf1	-0.362646	Fdx1l	1.11307
Stx11	-0.560529	Stat5B	-0.362714	Fnip2	1.11293
Map7D1	-0.560616	Rgs16	-0.363141	Ints6	1.11291
Gm5423	-0.562131	Mdm2	-0.363709	4632411B12Rik	1.11288
Nox4	-0.562653	Pde1B	-0.364678	Fastkd2	1.11181
Cchcr1	-0.562836	Rab11Fip1	-0.364918	Icmt	1.11101
1700027J19Rik	-0.563343	Atg16L2	-0.365186	Gdnf	1.10854
Kdelr3	-0.564394	1700123L14Rik	-0.366478	Mia3	1.10766
Dyrk1A	-0.564486	Itpripl2	-0.366674	Fchsd1	1.10745
Rfc3	-0.564857	Cep55	-0.366683	Srprb	1.10736
Nup210	-0.565953	Ybx3	-0.367086	Dhx38	1.10681
Tmem30B	-0.566059	Anxa11	-0.368522	Nap1l3	1.10653
D330045A20Rik	-0.566591	Usp42	-0.369132	Pkn2	1.10626
Dffb	-0.567335	Bcl7C	-0.370195	Hist1h2bl	1.10622
Bmp4	-0.568296	Ddx41	-0.370421	Map3k7	1.10584
B3Gnt7	-0.569022	Vstm2B	-0.371785	Rbmx2	1.10494
Car9	-0.569139	Jmjd6	-0.372144	Taf5l	1.10459
Olfm2	-0.569291	Tmem214	-0.37464	Rab6	1.1028
Plxnb2	-0.56938	Tec	-0.3747	Prmt10	1.10258
Cdc6	-0.569737	Cd180	-0.376423	Mettl11a	1.10099
Stbd1	-0.570082	Slc12A7	-0.376493	Entpd6	1.1009
Plxdc2	-0.570783	Wnt2B	-0.376811	Impdh1	1.10082
Ctnnal1	-0.572357	Csrp2	-0.377816	Znhit2-ps	1.1005
Slc38A7	-0.572599	Steap1	-0.378457	4933403F05Rik	1.09739
Atg16L2	-0.575104	Cdc23	-0.379336	Nhlrc2	1.09589
Iglon5	-0.575457	Zmynd19	-0.380683	Suv39h2	1.09565
Prx	-0.575981	Mgat4A	-0.380778	Ttc14	1.09465
E330021D16Rik	-0.576681	Impa2	-0.38186	Tlx2	1.09368
Slc41A3	-0.576709	Per3	-0.38187	Eif2ak4	1.09345
Gyltl1B	-0.576837	Rasgrf2	-0.383705	Dapp1	1.09284
Mid1	-0.580175	Hecw2	-0.384466	Aatf	1.09273
Cldn9	-0.580616	Krt78	-0.384518	Naa25	1.09254
Nppb	-0.58212	9930021J03Rik	-0.384976	Mta2	1.09184
Tmem119	-0.582936	Eaf1	-0.386227	Prr19	1.09159
Kcnn4	-0.584526	Ttc21B	-0.387171	Lyar	1.09095
A3Galt2	-0.585312	Aldh18A1	-0.387647	Usp9x	1.09056
Sycp2	-0.58535	Timeless	-0.388723	Map3k11	1.0902
Osbpl10	-0.585831	Ppm1J	-0.388831	Dbndd1	1.08948
Lipa	-0.58615	Kcnmb4	-0.388882	Krt79	1.08928
Serpinb9	-0.587039	Smap2	-0.389805	Irs2	1.08876
Lox	-0.587059	Abhd17C	-0.390088	Stap2	1.08694
Adarb1	-0.587228	Mfsd6	-0.392265	Ss18l1	1.08553
Gldn	-0.587294	Rab15	-0.393415	Phf8	1.08527
Gpr12	-0.58802	Lipt2	-0.393644	Asb3	1.08385
Slc9A9	-0.588286	Gjc1	-0.393953	Fzd8	1.0833
Rhod	-0.588908	Ak010878	-0.393999	Mtpap	1.08296
Runx1T1	-0.59113	Tmem159	-0.395021	Pde4d	1.08231
Ldlr	-0.593531	Als2	-0.395071	Gfra1	1.08204
Jakmip2	-0.59446	Uba6	-0.395101	Slc38a2	1.08201
Mcm5	-0.594692	Arrdc1	-0.395872	Atg16l1	1.08165
Mdga2	-0.594773	Amph	-0.397447	Emilin1	1.08064
Adm	-0.595352	Umps	-0.398325	Cyp26a1	1.08018
Fdps	-0.595459	2610020H08Rik	-0.400363	Mettl6	1.07958
Nrp2	-0.59631	Lss	-0.40055	Rg9mtd2	1.0794
Bgn	-0.598885	Gramd1B	-0.40119	Fam5b	1.07637
Stpg1	-0.599338	Olfr934	-0.401708	BC026590	1.07634
Erbb2	-0.599703	Mettl1	-0.40178	Polr1a	1.07556
Chd2	-0.600377	Nme6	-0.401917	0610011L14Rik	1.07549
Maged2	-0.601299	Sh2B3	-0.402193	Trim65	1.07514
Afap1	-0.601996	Arhgap1	-0.402407	Ptpn23	1.07473
Tnnc2	-0.605235	Syne1	-0.403209	1700008O03Rik	1.0742
Cflar	-0.605563	Taf5L	-0.403921	Treml2	1.07401
Pdlim7	-0.605905	Traf4	-0.405813	Gm11992	1.07297
Spns2	-0.606741	Cox20	-0.406071	Cd72	1.07253
Itpr1	-0.606942	Arpc1B	-0.406142	Hpca	1.07091
Pvrl2	-0.61096	Dusp14	-0.407558	Rqcd1	1.06969
Oasl2	-0.611019	Ccdc102A	-0.407859	Lck	1.06858
Izumo4	-0.611628	Mpz	-0.408364	Daxx	1.068
Sox11	-0.611823	Ptpn23	-0.409683	C130022K22Rik	1.06788
Akap5	-0.61287	Trim47	-0.410034	Cyb561	1.0663
Ablim3	-0.612945	Top1Mt	-0.410201	Slc28a2	1.06448
Prkca	-0.613263	Pck2	-0.411007	Plscr3	1.06429
Bicc1	-0.614517	Gria3	-0.411181	Ksr1	1.06404
Loxl1	-0.61482	Casq1	-0.411857	Clcn5	1.06275
Fubp1	-0.616179	Yes1	-0.412417	Gm5959	1.06252
Samd4	-0.616207	Samd14	-0.412881	Smek1	1.06032
Gm5868	-0.616745	Gp1Bb	-0.412889	Alox12	1.05995
Reck	-0.618054	Il4Ra	-0.413077	Dmkn	1.05977
Sptbn1	-0.622477	Katnbl1	-0.413151	Yme1l1	1.05773
Tacc2	-0.623645	Nav3	-0.414453	Prr15	1.0576
Cpeb1	-0.624394	Itga2B	-0.414487	Lars	1.0569
D8Ertd82E	-0.625237	Nup205	-0.415115	1700016H13Rik	1.05607
Gprc5C	-0.626571	Fblim1	-0.41529	Ush1c	1.05538
Mpdz	-0.627415	Vgf	-0.41803	Scly	1.0546
Adamts7	-0.627469	Pvrl2	-0.418835	Gys2	1.0546
Samd14	-0.628394	P4Ha3	-0.419142	Nup98	1.05373
Rai1	-0.630243	Snph	-0.419825	Brap	1.05234
Casp4	-0.630281	Col1A2	-0.419916	Mef2d	1.05038
Trim3	-0.630778	Stc2	-0.420455	Amac1	1.05011
Fndc1	-0.632471	Gins2	-0.4207	Avpr1a	1.05005
4632428N05Rik	-0.633901	Ncam1	-0.420809	Lysmd3	1.04935
Arfgap3	-0.634374	Mcu	-0.421311	Dazap1	1.04815
Cyp1B1	-0.634627	Bhlhe41	-0.423811	Rxrg	1.04738
Uba6	-0.634799	Pcdh18	-0.424459	Otud4	1.04726
Bbc3	-0.635551	Fam20C	-0.425086	Sec24b	1.04673
Gm16372	-0.635851	S100A11	-0.425418	Gnal	1.0467
Dcakd	-0.636213	Stoml1	-0.426198	Slc31a1	1.04483
Gpsm1	-0.636769	Tmem63A	-0.426555	2310021P13Rik	1.04452
Chaf1B	-0.636827	Asic2	-0.427206	Ppp6r1	1.04362
Pdk1	-0.640043	Rgs12	-0.427543	Gfi1	1.04292
Ankrd50	-0.640106	Zfpm1	-0.428746	Krtap1-5	1.04271
Cdc14B	-0.640534	Cnr1	-0.430129	Plk2	1.04235
Myo9B	-0.642231	Adgre5	-0.430193	Foxe1	1.04201
Emp1	-0.643797	Pinx1	-0.431088	Ftsj3	1.04196
Erg	-0.644792	Zfp382	-0.431137	Mblac1	1.04174
Dscc1	-0.644916	Ets1	-0.431153	Gjc2	1.04121
Fhl3	-0.646756	Tjap1	-0.431183	Lrrc1	1.04116
Mthfd2	-0.649516	Nrip3	-0.431817	Otud3	1.04041
Pdgfb	-0.650639	Uck2	-0.432085	Syt5	1.03958
Shroom2	-0.653539	Col4A2	-0.432148	Tssc1	1.03951
Atoh8	-0.65824	Cd82	-0.432254	Rbm33	1.0369
Ppp1R18	-0.658963	Abcc1	-0.432875	Ccnl2	1.03665
Amdhd2	-0.659373	Focad	-0.43365	Nphp4	1.03495
Trpc6	-0.659686	Frmd6	-0.434696	Sp100	1.03494
Pxdn	-0.660084	Ubtd1	-0.435145	Ogfod2	1.03468
Cdr2	-0.661821	Gpc4	-0.436843	Accn4	1.03361
Trip10	-0.663287	Armc6	-0.4371	Gata3	1.03347
Angptl2	-0.6634	Kif23	-0.437574	Gtf2f2	1.03264
Fam65A	-0.664933	Hnrnpdl	-0.438374	Arnt	1.03136
Tmem43	-0.667233	B4Galt5	-0.43898	Gm527	1.03015
Epb4.1L3	-0.667937	Cbl	-0.439374	Usp49	1.02895
Crym	-0.668096	Smurf1	-0.439872	Cacna1d	1.02764
Crispld2	-0.669779	Acer3	-0.440263	Nkx6-1	1.02616
Rnf112	-0.6712	Tnfrsf1B	-0.440881	Onecut1	1.02507
Pkp2	-0.674728	Rassf9	-0.441247	Arc	1.02145
Stard4	-0.674748	Piezo1	-0.441719	Hrk	1.02059
Diap3	-0.675537	Dpf1	-0.443127	Traf3ip1	1.02038
Myo1D	-0.676985	Rrp9	-0.444172	Pinx1	1.0195
Ntng1	-0.677737	Fdps	-0.445189	Sfswap	1.01885
Runx1	-0.677825	B3Galnt1	-0.445248	Wfdc11	1.01771
Ptpre	-0.682376	Add2	-0.445315	Izumo1	1.01725
Ptk7	-0.683257	Rock2	-0.446887	Mtvr2	1.0166
Myh11	-0.683726	Camsap1	-0.447428	1110007C09Rik	1.01623
Habp4	-0.684125	Mis18A	-0.448363	Clcn1	1.01586
Ddr2	-0.68521	Stac2	-0.450761	Golph3l	1.01475
Myo16	-0.68734	Slco1A5	-0.451396	Cgref1	1.01469
Phlda1	-0.688841	Myh2	-0.452019	Crlf2	1.01461
Dock5	-0.690282	Smco4	-0.452554	Chac1	1.01445
H2-Dmb2	-0.691655	Sema3A	-0.452564	Hist1h4m	1.01307
Tnrc18	-0.692584	Hras	-0.452999	Abcc9	1.01239
Actn4	-0.692897	Elk3	-0.45335	Asb2	1.01228
Cd6	-0.698443	Dusp18	-0.453625	Gmppb	1.01068
Col5A1	-0.698987	Tmeff1	-0.456146	Hmx3	1.01066
Olfr1349	-0.702043	Pard6B	-0.457039	Map2k3	1.01048
Macf1	-0.702327	Synj2	-0.457249	Ppip5k2	1.01025
Loxl4	-0.702977	Klf10	-0.457712	Lrrc8d	1.01023
Nrtn	-0.703906	Atp13A3	-0.458833	Paxip1	1.00983
Lzts1	-0.704059	Col5A2	-0.459235	Adal	1.00963
Atp8B2	-0.705526	Rab3Gap2	-0.460385	Fabp4	1.00916
Sipa1L2	-0.709423	Erlin2	-0.460392	Bat3	1.00802
Zdhhc9	-0.710062	Npas1	-0.460648	Slc5a6	1.00785
Map3K7Cl	-0.710666	Veph1	-0.460887	Cwf19l2	1.00693
Cdc42Ep2	-0.711362	Camk2D	-0.461455	Arl16	1.00575
Kank2	-0.712554	Tmem150A	-0.461633	Hdhd3	1.0054
N4Bp3	-0.714182	Mast2	-0.461987	Sfrp4	1.00365
Sorbs2	-0.717149	Pi4K2B	-0.463185	Safb	1.00341
Bhlhe41	-0.719516	Trpm4	-0.463352	St8sia3	1.0024
Pcdh19	-0.720069	Loxl1	-0.464759	Rwdd2b	1.00227
Adrb1	-0.722763	Sms	-0.465818	C1ql4	1.00204
Itga1	-0.723873	Ptpro	-0.46682	Cenpl	1.00137
Nrg1	-0.724015	Tgif1	-0.467126	Klf16	1.00098
Rgma	-0.726016	Cd276	-0.467149	Gcc2	1.00078
Plcd3	-0.726289	Fbxo32	-0.468829	Bcl2l10	0.999737
Pald1	-0.726911	Ppp1R14C	-0.471037	Actl7b	0.999261
Adcy5	-0.727549	Gpr68	-0.471311	Mad2l1bp	0.999093
Flna	-0.729165	Tmem119	-0.471345	Tmem104	0.99909
Fam114A1	-0.729906	Slco3A1	-0.471965	Sgsm2	0.998211
Eml1	-0.729943	Jakmip2	-0.472528	Taf1	0.996113
Afap1L1	-0.730853	Fam98A	-0.472678	Guca1a	0.995877
Tnfsf12	-0.731911	Snai2	-0.474025	Mitd1	0.995804
Pcp4L1	-0.733125	Tpm2	-0.474945	Duoxa1	0.995462
Dbn1	-0.733493	Pkdcc	-0.475038	Lcn12	0.995408
Bst1	-0.734396	Mllt4	-0.475674	Sult2b1	0.995136
Klf16	-0.73448	Abcg1	-0.476957	4921507P07Rik	0.9931
Jazf1	-0.738953	Pcbp3	-0.477279	Fgf21	0.992892
Pkdcc	-0.739153	Gins1	-0.477679	Drd2	0.991713
Slit2	-0.740606	Vash1	-0.478503	Wdr53	0.991629
Icam1	-0.741726	Pof1B	-0.478737	Ghdc	0.990616
Slc12A2	-0.74229	Defb6	-0.47931	2810046L04Rik	0.990471
Osbpl5	-0.742567	Vangl2	-0.479659	Maml1	0.989931
Ngf	-0.742975	Mdga2	-0.479744	Gpr160	0.989302
Veph1	-0.744315	Zdhhc8	-0.48039	Iars	0.989173
Bok	-0.745361	Zfp575	-0.480845	Odf1	0.987799
Gas6	-0.74644	Eno3	-0.481737	Zfp800	0.987717
Pxdc1	-0.746759	Akip1	-0.482204	Bhmt	0.985645
Tdrp	-0.746946	Smtn	-0.482575	Tmc8	0.985095
Irf1	-0.747994	Thoc6	-0.482827	Spsb2	0.984975
Coro6	-0.74823	Adamtsl3	-0.483803	Ccl22	0.983455
Slc6A2	-0.74854	Stard13	-0.484059	Gpatch4	0.98273
Kcnk13	-0.748721	Zfpm2	-0.484231	Fxyd5	0.982428
Ptpn21	-0.748934	Izumo4	-0.484896	Pcdhb21	0.981815
Esyt1	-0.748987	Mpdz	-0.485321	Fam57a	0.98035
Fam101B	-0.75255	Scarb1	-0.486586	Trim36	0.980311
Actn1	-0.754423	Fam132A	-0.487471	Riok2	0.980257
Plekhh3	-0.756475	Qprt	-0.489267	2310002J15Rik	0.979901
Ppargc1B	-0.756902	Eea1	-0.489919	Med13	0.979677
Vasp	-0.758212	Kcnn4	-0.490988	Lpin3	0.979503
Fas	-0.758357	Qser1	-0.491565	Catsper2	0.978898
Ahr	-0.759063	Plaur	-0.491915	Wif1	0.978442
Rnf39	-0.759621	Trim55	-0.492677	2810432L12Rik	0.977775
Tagln	-0.759855	Plxnb2	-0.493822	Trim67	0.976313
Klc3	-0.760574	Lrrc2	-0.495137	Fam105a	0.975471
Tcof1	-0.760755	Crb2	-0.495671	AA986860	0.974623
S100A7A	-0.76409	Rin1	-0.496945	1200011I18Rik	0.974521
Csrp3	-0.76448	Olfm2	-0.497624	Mical2	0.974303
Tll2	-0.768156	Arhgap11A	-0.498	Dntt	0.973119
Stard13	-0.773698	Mnat1	-0.498266	Fam46a	0.972794
Adamts5	-0.77439	Kcnj13	-0.49932	Rnf150	0.972226
Coro1C	-0.775298	Jup	-0.499828	Lig4	0.969925
Fibin	-0.777004	Sept5	-0.501219	Mapksp1	0.968847
Gdf15	-0.777278	Hlx	-0.501576	Fgfr1op	0.968535
Wnt4	-0.778438	Ptpn13	-0.501754	Nploc4	0.968037
Adrb2	-0.780074	Smyd5	-0.5019	Rps6ka3	0.968032
Exoc3L4	-0.780876	Haus8	-0.502716	Grin2a	0.967684
Amotl2	-0.78088	Serpinb9	-0.503577	Plat	0.96747
Syt17	-0.782556	Map2K3	-0.503693	Plxna2	0.96742
Sema3C	-0.785421	Bmp6	-0.5043	Tuba1c	0.967167
Tbc1D1	-0.785994	Gja8	-0.504322	Fam83e	0.96695
Npvf	-0.789508	Dgcr8	-0.504561	Rnf40	0.966541
Nes	-0.79073	Sema4G	-0.504754	Eno2	0.965993
Rgs3	-0.792	Plk3	-0.50628	Tac2	0.965214
C2Cd2	-0.792184	Mef2A	-0.510757	Mag	0.964986
Slamf9	-0.793263	Dok1	-0.510895	Iqcb1	0.964845
Pear1	-0.794242	Mybl2	-0.511316	Fam43a	0.963865
Sipa1	-0.799376	Anxa1	-0.511408	Fam160a2	0.963829
Spta1	-0.800666	Fkbp1B	-0.511639	Sdad1	0.96289
Cic	-0.806086	Igf1	-0.512381	Pemt	0.962543
Jph2	-0.810098	Pdk1	-0.512732	C4bp	0.962197
Col8A1	-0.810246	Eif2Ak1	-0.513186	Limk1	0.962068
Myl9	-0.811602	Lrrc48	-0.51324	Cd14	0.961828
Phtf2	-0.813244	Cldn19	-0.513248	Bfsp1	0.959769
Mmp11	-0.814913	Mb21D2	-0.513832	Kcnk5	0.959675
Rab7B	-0.815023	Rin3	-0.514043	Nek8	0.958739
Galnt3	-0.817781	Dnajb5	-0.514077	Rtbdn	0.95701
Klf7	-0.823897	Gcc2	-0.51634	Ceacam16	0.956986
Tacr3	-0.828644	Cdk5R1	-0.518172	Pcdh8	0.956925
Gbp2	-0.828949	Slc38A7	-0.519864	Atrip	0.954628
Cnnm1	-0.829092	Pakap	-0.519941	Dock9	0.954535
Wisp2	-0.829383	Prkar2B	-0.52031	6820408C15Rik	0.954331
Rarb	-0.829741	Prkab1	-0.520546	2810006K23Rik	0.954235
Fam110B	-0.829995	Sgms2	-0.520949	Cdk13	0.953117
Pthlh	-0.831104	Arhgap35	-0.521275	BC031353	0.953042
Pdzrn3	-0.831191	Adam19	-0.521633	Herc2	0.951554
Dysf	-0.832383	Dusp5	-0.522996	Oaz3	0.951324
Gpr84	-0.832536	Rab23	-0.524522	Rdh11	0.950438
Slc7A1	-0.833382	Lrsam1	-0.525911	Zap70	0.948523
Scn5A	-0.834676	Nrp1	-0.527357	Lamb3	0.948361
3110035E14Rik	-0.835965	Zfp142	-0.527967	Art5	0.947848
Il1R1	-0.836054	Kbtbd12	-0.528069	Tdrd3	0.946288
Plekha7	-0.836723	Rgs19	-0.530388	Cd70	0.945342
Zbtb7C	-0.837537	Maged2	-0.530403	Mesdc1	0.945284
Tlr6	-0.839955	Rho	-0.53072	Arf2	0.944946
Dfna5	-0.84322	Rasl10A	-0.531173	Bcl2l11	0.944488
Klf2	-0.843236	Raly	-0.532891	Frmpd3	0.943623
Foxp1	-0.843672	Sh3Bp5L	-0.534666	Rai1	0.942649
Cdkn2B	-0.845548	Rnf138Rt1	-0.535376	Cherp	0.942122
Fbxo32	-0.846617	Cd6	-0.535628	Mafg	0.941814
Thsd1	-0.846789	Cast	-0.535665	Tnfaip6	0.9416
Arsi	-0.847814	Cpeb1	-0.537902	Xrcc6	0.941443
Utrn	-0.853497	Anks6	-0.538909	Nxph4	0.940667
Hs6St1	-0.855459	Fhod3	-0.540953	Gm5471	0.940599
Nacad	-0.857712	Dok6	-0.541436	Kcnj14	0.94014
Ehd2	-0.858106	P3H2	-0.541776	Tmem184b	0.938577
Vwa1	-0.859119	Tbc1D2B	-0.543641	Adamts4	0.93784
Fam129A	-0.861449	Prr5	-0.543763	2410016O06Rik	0.937821
Parp3	-0.869574	Usp51	-0.544038	Sec23ip	0.936704
Ai593442	-0.869696	Plec	-0.546351	Gm13306	0.935799
Zyx	-0.872497	Cdk5Rap2	-0.54813	Usp33	0.935348
Dse	-0.873904	Sgcg	-0.549204	Acr	0.934354
Col5A3	-0.877004	Tmtc4	-0.549206	Tuft1	0.933296
Areg	-0.877713	Mcm5	-0.549467	Gpa33	0.933052
Nab2	-0.879565	Gfra2	-0.549711	Mcm6	0.932686
Akap6	-0.882631	Zbtb2	-0.54991	Grid2ip	0.93228
Sipa1L1	-0.884349	Tnrc18	-0.550495	1110036O03Rik	0.932128
Myo7A	-0.885347	Angptl2	-0.550801	Npb	0.931928
Gypc	-0.887087	Olfr303	-0.552712	Slc25a42	0.931329
Esyt2	-0.889037	Fhod1	-0.552731	Phospho2	0.930845
Syndig1	-0.892	Akap5	-0.553144	Rbm44	0.930652
Mid2	-0.893227	Ramp3	-0.553859	Hamp	0.929984
Slc9A3R2	-0.894008	Sptbn1	-0.553999	Ephx3	0.92789
Ptprd	-0.896408	Pcdh7	-0.554024	Znrd1as	0.926622
Slc22A23	-0.899295	Gcnt1	-0.555691	Ttc36	0.926459
Slc8A1	-0.900344	Mxra8	-0.555899	Klhl31	0.926411
Rgcc	-0.900499	Sycp2	-0.558173	Ckm	0.925918
Col1A1	-0.901706	Specc1L	-0.558256	Slc29a4	0.925231
Tsku	-0.907943	Itpr1	-0.558694	Minpp1	0.92485
Myo1C	-0.908523	Bb287469	-0.559749	Sox12	0.924423
Frmd3	-0.908621	Hs3St2	-0.559753	Heatr3	0.922704
Fam117B	-0.908778	Prtg	-0.560493	Rg9mtd1	0.920926
Dach1	-0.910959	Bicc1	-0.56061	Dusp13	0.920364
Pdlim2	-0.912088	Slk	-0.561759	Cdk5r2	0.920203
Ston1	-0.912805	Klhl21	-0.561777	Exoc8	0.919919
Casp12	-0.915217	Tacc2	-0.562027	Lbx1	0.919722
Rtp3	-0.917422	Srpx2	-0.562282	Otud5	0.91961
Zc2Hc1A	-0.918825	Arhgap20	-0.563355	Podxl2	0.91944
Dact3	-0.918976	Slfn3	-0.563981	Rnf216	0.918792
Ankrd34A	-0.924187	Ptprj	-0.564767	Sdf2l1	0.916304
Fstl3	-0.924818	Tagln2	-0.565209	Map3k8	0.916011
Schip1	-0.935218	Nppb	-0.565872	Rock2	0.915781
Dpysl5	-0.949177	Mcm2	-0.565922	Ppat	0.914774
Klf6	-0.94975	Dip2C	-0.56597	Npat	0.914398
Lmna	-0.951108	Tmem30B	-0.566198	Diras1	0.914392
Sgcd	-0.951671	Tnfsf12	-0.566946	Mospd4	0.913757
Prkab2	-0.952423	Nfx1	-0.567074	Mpi	0.913501
2010107G12Rik	-0.953458	Spsb2	-0.568998	Cdkn1a	0.912558
Rai14	-0.95418	Ttc7B	-0.570371	Cep57	0.911314
Gria2	-0.955213	Chaf1B	-0.571521	Bcl9	0.910656
Dzip1L	-0.958059	Homer3	-0.571602	Pja1	0.910238
Mycn	-0.963952	Per2	-0.572002	Nup43	0.910116
Ly86	-0.965734	Spon2	-0.5722	Man1a2	0.909434
Tmem200A	-0.967396	Tnnc2	-0.573022	Trpm7	0.908921
Mtss1	-0.969305	Ung	-0.573592	Ddx27	0.908177
Sertad4	-0.970199	S1Pr2	-0.573797	Nup93	0.906364
Plekha6	-0.971229	Mcm6	-0.574085	Ncbp1	0.906042
Myh10	-0.971471	Camkmt	-0.574529	Ptger3	0.905957
Fstl1	-0.973222	Xylb	-0.574929	Fastkd3	0.904444
Uts2R	-0.975454	Car9	-0.575137	Dopey2	0.903901
Egfr	-0.978078	Plscr2	-0.575386	D4Ertd22e	0.903402
Cntf	-0.980978	Gpr34	-0.579059	Car14	0.900981
Ltbp2	-0.981061	Plxdc2	-0.579665	Syt13	0.899372
Fam78B	-0.981172	Ptk7	-0.581691	Mudeng	0.899075
Nav2	-0.981856	Gss	-0.585813	Il3ra	0.897898
Tgfb1I1	-0.986019	Orai1	-0.586655	5830415F09Rik	0.897431
Ptrf	-0.986128	Igf1R	-0.589178	Pgm2l1	0.896423
Phldb1	-0.986987	Atoh8	-0.591092	Trpc1	0.895991
Ppfibp1	-0.987487	Kcnq5	-0.591599	Dnajb3	0.89587
Prkaa2	-0.987501	Lrp2	-0.591728	2005-09-01	0.895739
Tinagl1	-0.989335	Map6	-0.592003	Bik	0.895448
Flrt3	-0.993941	Cdt1	-0.592141	Nol8	0.894311
Ciart	-0.996883	Iglon5	-0.59222	Agbl5	0.894152
Hmx2	-0.998033	Mcm3	-0.592706	Fzd10	0.893807
Itga5	-1.00262	Pgm2L1	-0.592724	Faim3	0.893746
Spats2L	-1.00295	Sapcd1	-0.594903	Rab40b	0.893499
Myof	-1.00657	Medag	-0.59526	Pus3	0.893231
Ptpn14	-1.00846	Cyld	-0.595303	Thnsl1	0.893065
Aatk	-1.00853	Tgfbi	-0.596369	Faf2	0.892584
Scn3B	-1.01688	Lamc1	-0.596472	Srfbp1	0.888593
Rasgrp3	-1.01858	Stbd1	-0.598816	Acer2	0.887894
Iqgap3	-1.02038	Crispld2	-0.599207	Zfp872	0.887845
Zfp365	-1.02793	Erbb2	-0.599999	Eml2	0.887772
Fads3	-1.03038	Adss	-0.600635	Ptchd3	0.887208
Pkp1	-1.03127	Steap2	-0.600883	Gpr172b	0.885358
Sema7A	-1.03256	Dock8	-0.601113	Ppp1r10	0.88407
Rab32	-1.03414	Dyrk1A	-0.603579	Tm6sf2	0.884069
Acta2	-1.03442	Hacd1	-0.603874	Hltf	0.882694
Mefv	-1.03578	Prx	-0.607052	Oscar	0.882307
Filip1L	-1.03851	Osbpl10	-0.607332	1200011M11Rik	0.881949
9930012K11Rik	-1.04117	Pprc1	-0.607352	Tmem86b	0.881812
Slc2A5	-1.04329	Lamc2	-0.608754	Atp13a3	0.881398
Lims2	-1.05142	Hspb3	-0.608781	Arfip2	0.879871
Ppp1R14A	-1.0533	Stard4	-0.609027	Slc4a10	0.879155
Htr2A	-1.05591	Kcnd3	-0.609123	4921517L17Rik	0.878364
Rasal3	-1.05595	Dact3	-0.609649	Ing3	0.878245
Vasn	-1.05612	Sphk1	-0.609825	Thumpd1	0.87821
Cd2Ap	-1.05662	Nacad	-0.610427	Pi4k2b	0.877458
Vegfc	-1.06673	Slc41A3	-0.610918	Usp12	0.876939
Rras2	-1.07087	Dsc2	-0.61292	Trmt2a	0.876291
Atp10A	-1.07207	Tubb6	-0.613253	Crygn	0.875443
Aqp5	-1.07323	Tns2	-0.614153	Slc16a6	0.875214
Scx	-1.07714	Hspb2	-0.614663	Oas1h	0.874999
Tgfb2	-1.07762	Gldn	-0.615881	Elf3	0.874381
Grb14	-1.08047	Htatip2	-0.617674	Fkbpl	0.873245
Tnfrsf12A	-1.08333	Gstcd	-0.618983	Rgl3	0.872096
Tnc	-1.09142	Sipa1	-0.62216	Trpm2	0.871653
Fam101A	-1.09298	Msantd3	-0.623417	Pigm	0.870672
Kirrel	-1.09306	Gm6169	-0.623487	Gsto2	0.868738
P2Ry2	-1.09481	Ntng1	-0.624225	Fam134c	0.868303
Ajuba	-1.09773	Shroom3	-0.625179	Satb2	0.868165
Slc39A13	-1.10015	Ahr	-0.625916	Bop1	0.867471
Sh3Bp4	-1.10166	Rasal3	-0.626429	Zfp40	0.867355
Flnc	-1.10572	Msto1	-0.627055	Crmp1	0.867326
Eva1A	-1.11388	Slc24A3	-0.627325	Wdr89	0.866354
Kcng1	-1.11411	Casp4	-0.627756	Ttc35	0.866041
Rbpms	-1.11871	Aifm2	-0.627775	Clip1	0.865949
Atf3	-1.12063	Gnb4	-0.629317	Ccdc25	0.864721
Synm	-1.13302	H2Afy2	-0.629503	Zfp84	0.864448
Arhgap29	-1.14847	Plekhh2	-0.629913	Hpcal1	0.863876
Crim1	-1.14907	Rbfox2	-0.631576	Zfp398	0.863297
Tbc1D9	-1.15687	St3Gal4	-0.632664	Krtap16-5	0.862028
Gadd45B	-1.16212	Nup210	-0.633616	2310044H10Rik	0.861943
Rbm24	-1.16348	Celf3	-0.634414	Phf12	0.861896
Ext1	-1.16751	Ldlr	-0.636181	Dus1l	0.860643
Arl4C	-1.17632	Bag2	-0.637206	Ftsjd1	0.860378
Adra1D	-1.19072	Lrrcc1	-0.63923	Trip11	0.860019
Ctxn3	-1.19257	Slamf9	-0.639326	Oxt	0.858806
Tnfrsf11B	-1.19754	Nox4	-0.640132	Fam132a	0.857917
Plekhg2	-1.20056	Mafk	-0.641106	Lmbr1l	0.857815
Lmo7	-1.20545	Ctnnal1	-0.641472	Kcna6	0.856927
Rrad	-1.20707	Tes	-0.643725	Trmt12	0.856858
Clec2E	-1.20885	Nrp2	-0.644055	Tsc22d2	0.855861
Vstm4	-1.21606	Ltbp1	-0.645985	Rdh13	0.855543
Plau	-1.22557	Ntn4	-0.646203	Tmem120b	0.855543
Adra1B	-1.22736	Itgb1	-0.649332	Cxcl16	0.854616
Epha2	-1.23036	Rfc3	-0.650077	4831426I19Rik	0.854387
Cspg4	-1.24611	Ptpre	-0.651169	Chrna5	0.854247
Ccnd1	-1.26107	Myh8	-0.651724	Lrp3	0.853359
Mybl1	-1.26258	Hrasls	-0.651768	Wisp1	0.853189
Sync	-1.26959	Gpsm1	-0.652524	1700030J22Rik	0.852623
Trabd2B	-1.28335	Map7D1	-0.652599	Taf1a	0.851987
Csf1	-1.30764	Batf3	-0.654673	Cdk2	0.851788
Kank1	-1.30842	Ifrd2	-0.655367	Bsn	0.850277
Prrg4	-1.3117	Mlx	-0.655453	Pptc7	0.849895
Rassf7	-1.31948	Etv4	-0.65618	Stau1	0.849642
Cav3	-1.33746	St3Gal5	-0.656382	Zyx	0.849052
Plcxd2	-1.34011	Pcdh19	-0.65669	Palmd	0.847607
Krt19	-1.34979	Sema3C	-0.656942	Cyb5d1	0.847356
Fbn2	-1.35492	Ticam2	-0.657524	Brp16	0.846379
Slitrk6	-1.3574	Plcd3	-0.658489	Prr5l	0.845987
Cntn3	-1.36194	Ddr2	-0.659496	Fv1	0.845458
Lrrfip1	-1.36209	Fndc1	-0.659689	Polr3d	0.845416
Galnt18	-1.36365	Lox	-0.660689	Elfn1	0.844288
Pdgfa	-1.36462	Msmo1	-0.661393	Elavl3	0.84249
Gbp5	-1.39164	Cyp1B1	-0.661636	Plekhm1	0.841724
Tead3	-1.39329	Erg	-0.662045	Gucy1b2	0.840847
C1Qtnf2	-1.40315	Ablim3	-0.664234	Slc12a9	0.840605
Ch25H	-1.40444	Arfgap3	-0.667465	Ormdl3	0.839402
Myh9	-1.40822	E330021D16Rik	-0.667617	Cage1	0.837514
Mfsd7C	-1.42404	Uhrf1	-0.6684	Txlna	0.837421
Igfbp3	-1.43474	Gm5868	-0.668413	Zc3h12d	0.837284
Gadd45A	-1.43498	Lsm11	-0.67044	Akap6	0.836861
Cnn1	-1.44085	Phtf2	-0.67096	Kbtbd3	0.836552
Kcna1	-1.44107	Esyt1	-0.67266	Kank3	0.836522
Kcns3	-1.44186	St3Gal2	-0.672792	Zbtb17	0.836412
Tspan2	-1.44207	Uaca	-0.674095	Gtpbp3	0.835595
Nxph1	-1.44981	Lrfn4	-0.675134	Zfp354a	0.835471
Ttc22	-1.45064	Irf2Bpl	-0.677521	Grwd1	0.83502
Cald1	-1.46558	Ltbp2	-0.678439	Ccbl1	0.834953
Ahrr	-1.46774	Afap1	-0.67963	Rasal3	0.834893
Pipox	-1.47771	Crym	-0.68092	Ddx24	0.834552
Plekha4	-1.48088	Anxa2	-0.681217	Rabepk	0.833781
Cxcl12	-1.487	Dusp8	-0.682056	Defb36	0.833704
Trib3	-1.5058	Plxna1	-0.683064	Ripk1	0.833385
Lypd1	-1.52294	Phactr1	-0.683113	Lyrm1	0.832835
9130008F23Rik	-1.53161	Trip10	-0.683427	Rbm19	0.832814
Nnmt	-1.53558	Areg	-0.683747	Hrh3	0.83268
Cdk6	-1.53605	Iqgap3	-0.684559	Gmcl1	0.832342
Jag1	-1.5563	Stmn4	-0.684612	Tcf20	0.83155
Lmod1	-1.57839	Slc22A23	-0.68514	Actr1b	0.830034
Rnd1	-1.58673	Fut1	-0.685636	Ptprh	0.829045
Kcnb2	-1.61278	Fam160A2	-0.686952	Pmaip1	0.827745
Il34	-1.61906	Pdzrn3	-0.687393	Tmem22	0.827016
Nr3C2	-1.62391	Pald1	-0.688702	Smyd3	0.82629
Fhl2	-1.6319	Hspa1A	-0.691608	Stk11ip	0.82624
Gjd2	-1.63791	Chd2	-0.694049	Prkcsh	0.825602
Adamts9	-1.64261	Dcakd	-0.696023	Pnn	0.825046
Myadm	-1.66106	Lzts2	-0.69746	Vnn3	0.824703
Acta1	-1.69277	Cldn9	-0.699413	Cacna2d2	0.824692
Inhba	-1.69491	Fam57A	-0.700445	Ccdc48	0.823521
Htr5B	-1.73538	Abracl	-0.702037	AB124611	0.823281
Nexn	-1.78289	Kif13A	-0.702072	Rcor1	0.823238
Fam26E	-1.81987	Trib1	-0.703401	Hmga1	0.822661
Akap12	-1.86772	Lrch1	-0.70699	Cdc7	0.822483
Gja5	-1.93646	4930427A07Rik	-0.709324	Dnajc25	0.822283
Mrvi1	-1.957	Gm16372	-0.709434	Il18r1	0.821308
Rassf4	-1.99562	1190002N15Rik	-0.709776	Pdp1	0.821012
Cdh3	-2.0369	Ankrd50	-0.7106	Zfp189	0.820728
Krt18	-2.04597	Nuak2	-0.711813	Dennd2c	0.819828
Serpine1	-2.18683	Arhgap17	-0.713053	Bcl2l13	0.819412
Samd9L	-2.19899	Pear1	-0.713451	Mrpl38	0.818592
Thbs1	-2.22078	Amdhd2	-0.71364	Ccdc75	0.818506
Ctgf	-2.27346	Sipa1L1	-0.714109	Lrig2	0.8177
N/A	-2.49962	Rai1	-0.715382	Dclre1c	0.817622
Actc1	-2.51741	Pcolce2	-0.720079	Atcay	0.81697
Ahnak	-2.73171	Fchsd1	-0.723757	Ero1lb	0.816861
Klhdc8A	-3.14816	Rgs17	-0.724273	Dalrd3	0.816828
		Pacsin2	-0.724385	Ppp1r3b	0.814617
		Kank2	-0.725746	C2cd4c	0.813638
		Slc27A3	-0.726064	Pvrl2	0.81313
		Fam114A1	-0.72623	Letm2	0.812661
		Habp4	-0.727118	Rrm1	0.812483
		Gpr12	-0.727842	Abcf2	0.811711
		Cdc6	-0.729598	Sox7	0.810967
		Loxl4	-0.729893	Agps	0.809793
		Cdc42Ep2	-0.730049	Nfkbil2	0.809486
		Cdc14B	-0.73006	Gmps	0.809165
		Eml1	-0.731993	Oasl1	0.809072
		Icam1	-0.734596	Foxo4	0.809014
		Rab11Fip3	-0.735376	Rfx1	0.806155
		Fhl3	-0.736663	5730601F06Rik	0.806079
		Bst1	-0.737693	Prmt5	0.805617
		Klc3	-0.737729	Arv1	0.805044
		Plcl1	-0.737739	Ets2	0.804045
		Syt17	-0.740601	Cd3d	0.803544
		Kdelr3	-0.742485	Mtfmt	0.803388
		Slc1A5	-0.744545	F7	0.803289
		Ptprd	-0.744611	Il17ra	0.803124
		Aqp5	-0.745892	Ddx20	0.802734
		Slc36A2	-0.745894	Ccdc134	0.802564
		Slit2	-0.746156	Cldn6	0.802194
		Myo9B	-0.746877	Mlph	0.801937
		Adora2A	-0.747522	Slc38a7	0.801826
		Sertad4	-0.75016	Acot5	0.801557
		S100A7A	-0.750427	Ccdc41	0.801321
		Col5A1	-0.751006	Isy1	0.799922
		Diap3	-0.751957	BC031781	0.79827
		Lpar6	-0.752254	Fam155a	0.798099
		Jazf1	-0.752679	Nrbp1	0.796034
		Bbc3	-0.75485	Thpo	0.795256
		Dscc1	-0.759056	Nkg7	0.793656
		Metrnl	-0.760665	Cox4nb	0.791871
		Frmd3	-0.761841	Xpo6	0.791159
		Shroom2	-0.762122	Med27	0.791149
		Arsj	-0.762243	Dgcr14	0.790368
		Runx1T1	-0.762922	Ttc39b	0.790292
		1700027J19Rik	-0.762946	Nop2	0.790242
		Sema7A	-0.763889	Tcfcp2	0.788185
		Dffb	-0.764147	Ubb	0.786883
		Myo19	-0.766154	Des	0.784627
		Zdhhc9	-0.768382	Adap1	0.784534
		Snai1	-0.769311	Arrdc1	0.784442
		Nrtn	-0.770323	Kcne3	0.783372
		Foxs1	-0.772497	Nol10	0.783358
		Myo16	-0.776233	Rbm22	0.782418
		Otud1	-0.778459	Styx	0.782332
		Kctd10	-0.778877	Hoxa13	0.782331
		Col5A3	-0.779009	Dtnb	0.781977
		Sox11	-0.779748	Zc3hav1	0.781539
		Slc35F2	-0.786549	Nat10	0.778939
		Ahrr	-0.78672	Gan	0.7784
		Rhod	-0.788083	Ankrd49	0.778172
		Atxn1	-0.788186	Dlgap4	0.77575
		Coro1C	-0.788248	Tbx2	0.774455
		Scn3B	-0.789233	Usp20	0.774285
		Plekha7	-0.789315	Penk	0.773012
		Fam110B	-0.78953	Gemin6	0.772206
		Polr3G	-0.789682	Ric8b	0.772088
		Stard9	-0.790186	Dcaf4	0.771597
		Tm4Sf1	-0.792222	Bmpr2	0.770682
		Tpbg	-0.793978	Gpr158	0.770183
		Arhgap22	-0.797156	Lrrc14	0.769612
		Nes	-0.797178	1700016C15Rik	0.76686
		Trim3	-0.79741	Agpat1	0.766716
		Gria2	-0.800743	Tgs1	0.765821
		Dock5	-0.802137	Nfrkb	0.765665
		Adrb2	-0.803163	Smpd4	0.765158
		Samd4	-0.808886	Hist1h4b	0.764437
		Adcy5	-0.810826	Tnnc1	0.763975
		Dfna5	-0.813967	Zbtb7a	0.763963
		Acot9	-0.814384	Tpst2	0.762907
		Ahnak2	-0.814521	Rhbdl1	0.761826
		Prkca	-0.814758	Csnk1g2	0.761685
		Csrnp1	-0.816173	Mpzl3	0.760965
		Lmx1A	-0.819328	Nrap	0.760632
		Dbn1	-0.819668	Chek1	0.760551
		C77080	-0.821315	Zkscan1	0.759959
		Bach2	-0.822317	Ucn2	0.759893
		Lrrk2	-0.822436	Zcchc3	0.759694
		Plekhh3	-0.826295	Acot3	0.759411
		A3Galt2	-0.829052	Pds5a	0.759388
		March3	-0.83065	Chrna1	0.75919
		Rarb	-0.831807	N4bp2l2	0.758686
		Sav1	-0.832151	Prpf8	0.757856
		Zfp57	-0.833472	Nob1	0.757536
		Sorbs2	-0.836378	Uaca	0.757262
		Loxl2	-0.837738	Cidec	0.757141
		Cic	-0.837903	Csgalnact2	0.757036
		Jph2	-0.840146	Wars	0.756202
		Epb4.1L3	-0.840201	Samd4b	0.755968
		Gas6	-0.841305	Zkscan14	0.754363
		Fas	-0.841547	Usp8	0.75349
		Flna	-0.842934	Zfp295	0.753007
		Col1A1	-0.844083	Sh2b3	0.75243
		Wnt4	-0.844691	Ccne2	0.752008
		Pdgfb	-0.845494	Tex19.2	0.751484
		Utrn	-0.847334	C8g	0.750935
		Fam65A	-0.851397	Slc24a2	0.75044
		Dysf	-0.85221	Rad52	0.750289
		Tagln	-0.853965	Rnd1	0.750083
		Spta1	-0.853998	Shank3	0.74955
		Vasp	-0.854686	C3	0.749087
		Arntl2	-0.855068	Thoc6	0.747239
		Reck	-0.855592	2310030G06Rik	0.746521
		Dlgap4	-0.862678	Krtap5-4	0.746493
		Cd3Eap	-0.868697	Rsad1	0.746236
		Actn4	-0.868747	Dullard	0.746019
		Adrb1	-0.869277	Rimbp3	0.745961
		Twist1	-0.870201	Ranbp6	0.745478
		Mid2	-0.871117	Ppp1r12c	0.745474
		Luzp1	-0.871628	Ptprn	0.744888
		Gm2244	-0.873665	Cdc14b	0.744817
		Fibin	-0.875459	Pdzd4	0.744562
		Dach1	-0.875937	B3galt6	0.744535
		Thbd	-0.876558	Noc3l	0.744431
		4632428N05Rik	-0.876977	Lrrc26	0.744226
		Gbp2	-0.879812	Igfbp1	0.743513
		Dnajb3	-0.879996	Tnfrsf25	0.742474
		Col8A1	-0.88211	Zfp583	0.742061
		B3Gnt2	-0.882462	Pcdhga12	0.741875
		Tacr3	-0.88457	Scn1b	0.741671
		Pdlim7	-0.891503	Dnajc3	0.741658
		Ptk2B	-0.89253	Ccne1	0.741367
		Bbs7	-0.894292	Ep400	0.740662
		Afap1L1	-0.897017	Sart3	0.740207
		Pthlh	-0.897432	Il2rg	0.739796
		C2Cd2	-0.898428	Kbtbd4	0.739089
		Macf1	-0.901188	Acd	0.738337
		Fam129B	-0.90243	Dpm1	0.737937
		Myl9	-0.907683	Urb1	0.737926
		Vwa1	-0.909477	Fam35a	0.737667
		Plekha6	-0.910963	Uhrf1bp1l	0.737577
		Tll2	-0.911492	Cited4	0.737471
		Egr2	-0.919139	Hdac6	0.737462
		Pkp1	-0.920932	Ccdc130	0.737087
		Slc6A2	-0.927402	Gspt2	0.737081
		Akap6	-0.92947	Hs6st1	0.737037
		Il1R1	-0.933385	Slc34a1	0.73662
		Thsd1	-0.934117	Kcnt1	0.736442
		Atp8B2	-0.935186	Arhgef7	0.735986
		Mthfd2	-0.936078	Fam60a	0.73518
		Gdf15	-0.937675	Lrrn3	0.735175
		Fam129A	-0.938112	Ifna2	0.734254
		Foxp1	-0.938118	Asxl2	0.734009
		Lipa	-0.938445	Gjb2	0.733545
		Adarb1	-0.938807	Rxfp3	0.733325
		Slc9A3R2	-0.941062	Alx1	0.733323
		Gsg1	-0.942782	Wdr62	0.733298
		Mtss1	-0.9462	Fam53b	0.732769
		3110035E14Rik	-0.949172	Mchr1	0.731413
		Ston1	-0.953759	Aldh3a2	0.73106
		Olfr1349	-0.954885	Kdm2a	0.73014
		Spats2L	-0.956119	Acin1	0.72874
		Csrp3	-0.956469	Zfhx2	0.728585
		Myo1C	-0.958827	Atpaf2	0.727953
		Cryga	-0.959295	Lfng	0.727532
		Runx1	-0.960347	Arhgef19	0.726787
		Coro6	-0.960387	Nrsn2	0.726167
		Fam167A	-0.960591	Gpr157	0.725362
		Ngf	-0.960658	F8a	0.725354
		Gpr176	-0.961237	Rrp9	0.725342
		Klf16	-0.966668	Siae	0.725162
		Fubp1	-0.967445	Ppp1r15b	0.724807
		Itga1	-0.969628	Stc2	0.724114
		Cdc42Ep3	-0.970051	Gabpb1	0.723884
		Fat4	-0.971098	Ring1	0.723697
		Myh10	-0.971146	Hn1l	0.723009
		Prkab2	-0.972418	Plscr1	0.721607
		Pdlim2	-0.973029	Ppp2r5b	0.721142
		Parp3	-0.974357	Lrrc8b	0.720978
		Gbp5	-0.977085	Mobp	0.720107
		Esyt2	-0.977543	Got1l1	0.719703
		Nrg1	-0.979839	Hs3st6	0.719423
		Spry4	-0.984745	Ccdc61	0.719296
		Fgf18	-0.987135	Zdhhc3	0.718948
		4930523C07Rik	-0.988803	Rtn4rl2	0.71865
		Cdr2	-0.990606	Ucma	0.718506
		Fzd8	-0.991694	D17Wsu92e	0.717607
		Npvf	-0.991867	Zfp709	0.717404
		Dlk2	-0.995592	Nt5c2	0.715906
		Synm	-0.998104	Elk1	0.715753
		Rnf39	-0.998459	Trim59	0.715515
		Fam117B	-1.00727	Rab26	0.715474
		Cflar	-1.00961	Cd40	0.714937
		Myo7A	-1.01375	Prmt8	0.714821
		Evi2A	-1.02063	Zfyve26	0.714759
		Sipa1L2	-1.02109	Plod3	0.714255
		Mmp11	-1.02321	Trp53i11	0.714062
		Zbtb7C	-1.02438	Slfn3	0.713754
		Slc12A2	-1.02779	Acap1	0.712687
		Rrad	-1.03268	Dlg2	0.712558
		Syndig1	-1.0351	2610528A11Rik	0.712383
		Casp12	-1.03704	Pold4	0.711638
		Adm	-1.03799	B3gnt3	0.71159
		Cd2Ap	-1.03939	Cdc42bpa	0.710844
		Kcng1	-1.04495	Th	0.710228
		Ppargc1B	-1.04643	Il11	0.709734
		Amotl2	-1.0466	Brdt	0.706764
		Tlr6	-1.04965	Slc25a47	0.706325
		Itga5	-1.04993	Snx20	0.706015
		Ptpn14	-1.05102	Apba1	0.705651
		Pcp4L1	-1.05505	Tcp11l1	0.703703
		Prkaa2	-1.06139	Adck3	0.703184
		Fam101B	-1.06259	Tmem28	0.703058
		Pvr	-1.07006	Tmc4	0.700523
		Bok	-1.07155	Myo1c	0.700464
		Uts2R	-1.07176	Ggt7	0.700362
		Dzip1L	-1.0741	4932438A13Rik	0.700225
		Ppp1R18	-1.07477	Napsa	0.700079
		Adamts15	-1.08099	Sez6l	0.698187
		Scn5A	-1.08339	Acap3	0.698074
		Bmp4	-1.09291	Vwa1	0.697829
		Ppp1R14A	-1.09401	Gpr25	0.697214
		Gcnt2	-1.09735	2310047B19Rik	0.69688
		Sh3Bp4	-1.09797	Mrs2	0.696748
		Tcof1	-1.09799	Zfp641	0.696648
		Tmem200A	-1.09961	Mobkl3	0.696642
		Ehd2	-1.10183	Zmynd15	0.696333
		Osbpl5	-1.10744	Kdm3a	0.694132
		Cald1	-1.1112	Mrm1	0.694007
		Myo1E	-1.11383	Rgs19	0.693861
		Fstl3	-1.11482	Zfp35	0.693389
		Cntf	-1.11749	Lsm11	0.692903
		Klf5	-1.11863	Mogs	0.69212
		Klf2	-1.1198	Robo4	0.690278
		Rhobtb1	-1.1232	Pcgf1	0.689027
		Fstl1	-1.12769	Cir1	0.68858
		Tdrp	-1.12875	Cnot10	0.688244
		Acta2	-1.13036	Cpsf2	0.687454
		Hs3St1	-1.13044	Foxl2	0.687078
		Grb14	-1.1314	Serpinb7	0.686688
		Ptpn21	-1.13219	Barhl2	0.686458
		Nab2	-1.13312	Tmem117	0.686196
		Tgfb2	-1.13482	Tmem154	0.684839
		Map3K7Cl	-1.14149	4933421E11Rik	0.68471
		Klf7	-1.14501	Nop58	0.683825
		Slc8A1	-1.14761	Smcr8	0.682699
		Adamts5	-1.15993	Zfp511	0.681774
		Fam178A	-1.16122	Rrp7a	0.681714
		Cttnbp2	-1.16167	Alg10b	0.681473
		Kirrel	-1.16249	Mycbpap	0.681418
		Hmx2	-1.16712	Zdhhc20	0.681336
		Rab7B	-1.16773	Lct	0.680935
		Srf	-1.16853	Usp17l5	0.680105
		Fam46B	-1.17811	Arrb2	0.679291
		Gypc	-1.17858	Slc9a5	0.679237
		Ppfibp1	-1.17872	Zfp786	0.678922
[truncated: 3,867 more rows]
