# Supplementary material for: CREB Regulates Distinct Adaptive Transcriptional Programs in Astrocytes and Neurons
Source: Sci Rep. 2017 Jul 25;7:6390. doi: 10.1038/s41598-017-06231-x (PMC5526874; doi:10.1038/s41598-017-06231-x)
Supplement: Supplementary file 3 — Supplementary Dataset 2 [file 41598_2017_6231_MOESM3_ESM.xlsx]

## Sheet: gobpup 
GO term	-log10 p-value			GO category
	NE	FSK	VP16
oxoacid metabolic process	4.2581	0	0	Metabolism
purine ribonucleoside diphosphate catabolic process	1.6709	0	0
carboxylic acid metabolic process	0	8.585	0
cellular amine metabolic process	0	2.0494	0
phospholipid metabolic process	0	1.3133	0
deoxyribonucleotide catabolic process	0	1.5125	0
deoxyribose phosphate catabolic process	0	1.7268	0
negative regulation of nitrogen compound metabolic process	0	0	6.8182
cellular respiration	0	0	6.9957
oxidoreduction coenzyme metabolic process	0	0	2.9079
positive regulation of catalytic activity	0	0	3.7305
ribonucleoside diphosphate metabolic process	0	0	2.1109
translation	1.3327	0	16.3344	Gene expression
positive regulation of gene expression	2.5338	0	0
negative regulation of transcription, DNA-templated	0	3.2967	0
RNA modification	0	0	1.7809
RNA processing	0	0	23.5901
translational initiation	0	0	9.2373
mRNA metabolic process	0	0	20.1818
mRNA processing	0	0	17.7122
ncRNA metabolic process	0	0	8.3449
posttranscriptional regulation of gene expression	0	0	7.8508
regulation of DNA metabolic process	0	0	2.3489
cellular macromolecule catabolic process	0	0	21.8477
enzyme linked receptor protein signaling pathway	1.3437	0	0	Signalling
dephosphorylation	0	0	1.5568
ER-nucleus signaling pathway	0	0	3.4711
intracellular signal transduction	0	0	5.0123
peptide metabolic process	2.4417	0	19.0405
cellular protein metabolic process	0	1.4879	0	Protein folding, modification, trafficking
protein modification by small protein conjugation	0	0	17.5376
protein transport	0	0	21.6968
positive regulation of protein metabolic process	0	0	5.4237
cellular macromolecular complex assembly	0	0	15.5498
single-organism intracellular transport	4.3107	0	0	vesicle dynamics
single-organism membrane fusion	0	0	2.2107
regulation of organelle organization	0	0	8.2182
organelle disassembly	0	0	3.6576
nervous system development	0	1.4782	0	Proliferation, differentiation
regulation of cellular response to stress	2.2481	0	6.9586	Stress response
cellular response to corticotropin-releasing hormone stimulus	2.0637	0	0
negative regulation of programmed cell death	2.9307	0	0
regulation of hydrogen peroxide-induced cell death	0	1.7251	0
response to hydrogen peroxide	0	0	1.318
response to unfolded protein	0	0	3.6904
apoptotic signaling pathway	0	0	6.9281

## Sheet: gobpdown 
GO term	-log10 p-value			GO category
	NE	FSK	VP16
regulation of mitotic cell cycle	3.5702	0	4.6882	Proliferation/Differentiation
cardiovascular system development	3.3429	5.8962	2.2959
cell morphogenesis	7.6778	8.2882	0
chordate embryonic development	1.3615	2.1543	0
positive regulation of cell proliferation	5.9626		4.699
regulation of cell motility	5.9666	5.0799	0
dendritic spine development	0	2.5387	0
mitotic cell cycle process	0	7.9318	0
positive regulation of nervous system development	0	2.3309	0
Wnt signaling pathway	0	2.3582	0
regulation of neurogenesis	0	0	8.0218
regulation of cell projection organization	0	0	10.0119
negative regulation of cell communication	0	0	8.5302
cell migration	0	0	2.2019
protein complex assembly	0	0	13.4168
positive regulation of catalytic activity	5.0964	9.6676	1.7778	Metabolism
regulation of cellular catabolic process	1.8069	0	0
nucleic acid metabolic process	4.567	0	1.7882
cellular macromolecule biosynthetic process	4.5482	0	0
lipid modification	2.4032	0	0
carboxylic acid metabolic process	8.1175	0	0
cellular response to hormone stimulus	1.9442	0	0	Signalling
enzyme linked receptor protein signaling pathway	2.6716	0	0
intracellular signal transduction	11.9136	21.317	0
regulation of phosphorylation	0	10.0311	5.3696
cellular response to organonitrogen compound	0	1.4339	0
G-protein coupled receptor signaling pathway	0	0	19.3288
platelet aggregation	2.2503	0	0	Cytoskeleton dynamics/cell communication
negative regulation of cell communication	8.3556	8.6946	0
actin cytoskeleton organization	8.9914	8.8539	0
small GTPase mediated signal transduction	5.2815	9.8633	5.1694
actin cytoskeleton organization	0	0	0
adherens junction organization	0	1.7197	0
platelet activation	0	2.1988	0
regulation of protein modification process	8.6615	10.399	0	Protein folding, modification, trafficking
peptide metabolic process	0	0	7.9788
protein catabolic process	0	0	7.9508
single-organism intracellular transport	5.1255	7.5186	15.0048	vesicle-dynamics
translation	0	0	6.8447	Gene expression
regulation of cellular response to stress	4.1284	3.6925	8.0048	Stress response
positive regulation of apoptotic process	0	6.7055	0
apoptotic signaling pathway	0	0	3.9788

## Sheet: goccup 
GO term	-log10 p-value			GO category
	NE	FSK	VP16
cytoplasm	20.011	27.5058	130.373	Cytoplasm
cytoplasmic part	12.3706	14.8962	84.342
cytosol	3.0985	2.42	24.4962
cytosolic part	0	0	2.9701
perinuclear region of cytoplasm	0	0	3.5186
nucleus	6.341	9.5346	94.3233	Nucleus
nucleolus	0	2.3037	0
nucleoplasm	0	0	45.4001
intracellular membrane-bounded organelle	20.4698	26.475	172.236	Vesicle
organelle envelope	2.7889	0	26.8665
integral component of organelle membrane	0	0	3.9626
integral component of plasma membrane	0	0	6.466
proton-transporting V-type ATPase complex	0	0	1.4737
coated vesicle	0	0	2.2548
mitochondrial part	8.0996	7.4841	30.3526	Mitochondria
mitochondrion	11.9747	11.466	41.8239
ribonucleoprotein complex	2.6457	0	24.6478	Ribosome
small ribosomal subunit	3.6421	0	0
spliceosomal snRNP complex	0	0	2.074
box H/ACA snoRNP complex	0	0	2.0475
peroxisome	1.8895	0	1.7413	Peroxisome
endoplasmic reticulum	0	0	9.821	ER
microtubule cytoskeleton	0	0	4.1858	Cytoskeleton
protein serine/threonine phosphatase complex	0	0	2.3398	Protein complex
proteasome complex	0	0	5.6162	Proteasome

## Sheet: goccdown 
GO term	-log10 p-value			GO category
	NE	FSK	VP16
actin cytoskeleton	12.3206	11.1018	0	Cytoskeleton
cell cortex	4.5784	3.384	0
cell cortex part	3.1221	2.2795	0
myofibril	3.1586	2.1757	0
sarcolemma	0	1.6912	0
SCAR complex	0	0	1.6252
cytoplasm	42.1818	54.58	135.541	Cytoplasm
cytoplasmic part	18.6925	19.6861	105.484
cytoplasmic vesicle	3.3063	0	0
cytosol	10.857	13.6635	28.2048
perinuclear region of cytoplasm	3.0872	2.7582	2.5199
cytosolic part	0	0	7.4572
nucleus	13.2147	23.6162	25.8153	Nucleus
nucleoplasm	0	6.9872	0
transcription factor complex	0	1.5624	0
BAF-type complex	0	0	2.5692
intracellular organelle	31.821	0	0	Vesicle
intracellular organelle part	9.8153	43.7799	109.234
membrane raft	2.6544	4.1013	1.5289
vacuole	2.5393	0	3.6055
Golgi apparatus	5.6198	5.015	0
organelle envelope	0	0	21.1844
lysosomal membrane	0	0	3.5258
endosome	0	0	10.9031
mitochondrial part	0	0	26.1643	Mitochondria
mitochondrion	0	0	42.1688
proton-transporting ATP synthase complex	0	0	3.2154
peroxisome	0	0	5.2041	Peroxisome
proteasome complex	0	0	4.5272	Proteasome
proteasome core complex	0	0	2.1759
ribonucleoprotein complex	0	0	9.7905	Ribosome
ribosome	0	0	18.5171

## Sheet: KEGG
VP16-Null
GOID	GOTerm	% Associated Genes	Term PValue	Term PValue Corrected with Bonferroni
KEGG:00020	Citrate cycle (TCA cycle)	56.25	2.0855165889872434E-6	4.775832988780787E-4
KEGG:00190	Oxidative phosphorylation	40.425533	1.0672378265448525E-9	2.4439746227877124E-7
KEGG:03010	Ribosome	44.07895	2.7373316733714537E-13	6.268489532020629E-11
KEGG:03013	RNA transport	30.232557	2.1011448574944833E-4	0.04811621723662367
KEGG:03040	Spliceosome	36.296295	9.352323779965198E-7	2.1416821456120305E-4
KEGG:03050	Proteasome	64.44444	1.4580607647269845E-11	3.3389591512247947E-9
KEGG:04060	Cytokine-cytokine receptor interaction	3.018868	7.79734622049474E-15	1.7855922844932956E-12
KEGG:04068	FoxO signaling pathway	31.851852	1.9121943489588218E-4	0.04378925059115702
KEGG:04071	Sphingolipid signaling pathway	33.064518	9.869295675289598E-5	0.02260068709641318
KEGG:04080	Neuroactive ligand-receptor interaction	5.6537104	2.30052961764639E-10	5.268212824410233E-8
KEGG:04141	Protein processing in endoplasmic reticulum	41.17647	4.3991964837520076E-12	1.0074159947792096E-9
KEGG:04146	Peroxisome	42.682926	3.980575938908629E-7	9.11551890010076E-5
KEGG:04540	Gap junction	35.632183	1.4128951218991476E-4	0.03235529829149048
KEGG:04640	Hematopoietic cell lineage	3.488372	6.250031147830848E-5	0.014312571328532642
KEGG:04722	Neurotrophin signaling pathway	36.585365	1.8885891061998757E-6	4.3248690531977156E-4
KEGG:04910	Insulin signaling pathway	37.323944	1.4863533962098433E-7	3.403749277320541E-5
KEGG:04915	Estrogen signaling pathway	35.353535	6.928076786091442E-5	0.015865295840149403
KEGG:04919	Thyroid hormone signaling pathway	33.050846	1.7220028721191076E-4	0.03943386577152756
KEGG:04932	Non-alcoholic fatty liver disease (NAFLD)	33.962265	3.96552327565685E-6	9.081048301254186E-4
KEGG:04974	Protein digestion and absorption	4.494382	1.6218791311203466E-4	0.03714103210265594
KEGG:05010	Alzheimer's disease	37.988827	6.516706593738087E-10	1.492325809966022E-7
KEGG:05012	Parkinson's disease	39.215687	1.5554595232973113E-9	3.562002308350843E-7
KEGG:05016	Huntington's disease	36.81592	9.329596964910984E-10	2.1364777049646152E-7
KEGG:05211	Renal cell carcinoma	42.64706	4.4211471712554025E-6	0.0010124427022174872
KEGG:05230	Central carbon metabolism in cancer	37.878788	1.9496247270634428E-4	0.044646406249752836
KEGG:05322	Systemic lupus erythematosus	6.122449	2.2203165424088985E-5	0.005084524882116377
