# Supplementary material for: CREB Regulates Distinct Adaptive Transcriptional Programs in Astrocytes and Neurons
Source: Sci Rep. 2017 Jul 25;7:6390. doi: 10.1038/s41598-017-06231-x (PMC5526874; doi:10.1038/s41598-017-06231-x)
Supplement: Supplementary file 4 — Supplementary Dataset 3 [file 41598_2017_6231_MOESM4_ESM.xls]

## Sheet: ast-CREB direct targets
Gene Symbol	Average FC	Gene Name	Category
Aco2	1.48293	Aconitase 2, Mitochondrial	mitochondria/TCA
Aig1	2.57505	Androgen-Induced 1	hormone
Alas1	1.33714	5'-Aminolevulinate Synthase 1	mitochondria/heme biosynthesis
Alcam	2.23677	Activated Leukocyte Cell Adhesion Molecule	cytoskeleton/cell adhesion
Auh	1.53987	AU RNA Binding Protein/Enoyl-CoA Hydratase	mitochondria/FAO
Bambi	3.88951	BMP And Activin Membrane-Bound Inhibitor	signal transduction
Camta2	1.48663	Calmodulin Binding Transcription Activator 2	gene expression/transcription
Cbr1	1.60667	Carbonyl Reductase 1	redox homeostasis/oxidoreductase
Cbr3	3.36693	Carbonyl Reductase 3	redox homeostasis/oxidoreductase
Crem	20.65	CAMP Responsive Element Modulator	gene expression/transcription
Ctsf	1.88602	Cathepsin F	lysosome
Dexi	4.0457	Dexamethasone-Induced Transcript	hormone
Dgat1	6.1127	Diacylglycerol O-Acyltransferase 1	metabolism/lipid metabolism
Dgcr6	5.64335	DiGeorge Syndrome Critical Region Gene 6	unknown
Dio2	12.4232	Deiodinase, Iodothyronine, Type II	hormone
Dnajb6	1.99819	DnaJ (Hsp40) Homolog, Subfamily B, Member 6	protein folding/chaperone
Emd	3.54379	Emerin	gene expression/actin
Endog	1.91592	Endonuclease G	mitocondria/DNA cleavage
Entpd5	1.48739	Ectonucleoside Triphosphate Diphosphohydrolase 5	mitochondria/aerobic glycolysis
Foxg1	2.73777	Forkhead Box G1	gene expression/transcription
Gabarapl2	1.51257	GABA(A) Receptor-Associated Protein-Like 2	vesicle-mediated transport
Galnt11	1.49125	Polypeptide N-Acetylgalactosaminyltransferase 11	plasticity/Notch
Gem	6.6447	GTP Binding Protein Overexpressed In Skeletal Muscle	plasticity/injury
Gnpda1	1.45075	Glucosamine-6-Phosphate Deaminase 1	metabolism
Golph3	1.35013	Golgi Phosphoprotein 3 (Coat-Protein)	vesicle-mediated transport
Gpx4	1.43637	Glutathione Peroxidase 4	redox homeostasis/glutathione
Grhpr	1.57695	Glyoxylate Reductase/Hydroxypyruvate Reductase	redox homeostasis/oxidoreductase
H2-Ke6	2.33661	Hydroxysteroid (17-Beta) Dehydrogenase 8	hormone
Hagh	5.40393	Hydroxyacylglutathione Hydrolase	redox homeostasis/glutathione
Hspa2	2.47559	Heat Shock 70kDa Protein 2	protein folding/chaperone
Impact	1.92743	Impact RWD Domain Protein	gene expression/translation
Impdh2	3.75577	IMP (Inosine 5'-Monophosphate) Dehydrogenase 2	gene expression/nucleotide biosythesis
Lmo1	1.57865	LIM Domain Only 1 (Rhombotin 1)	gene expression/transcription
Mapk6	1.76947	Mitogen-Activated Protein Kinase 6	signal transduction/MAPK
Mcfd2	1.75598	Multiple Coagulation Factor Deficiency 2	protein trafficking
Mkks	1.52746	Mitogen-Activated Protein Kinase 6	signal transduction/MAPK
Mrps12	1.723	Mitochondrial Ribosomal Protein S12	mitocondria/translation
Mrps31	1.16636	Mitochondrial Ribosomal Protein S31	mitochondria/translation
Mxi1	3.34987	MAX Interactor 1, Dimerization Protein	gene expression/transcription
Ndufa5	2.74631	NADH Dehydrogenase (Ubiquinone) 1 Alpha Subcomplex, 5	mictochondria/EC
Ninj1	1.56468	Ninjurin 1	plasticity/injury
Nkd1	2.85803	Naked Cuticle Homolog 1 (Drosophila)	plasticity/WNT
Nlk	1.47773	Nemo-Like Kinase
Ntrk2	2.11526	Neurotrophic Tyrosine Kinase, Receptor, Type 2	plasticity/growth factor
Nudt9	1.33523	Nudix (Nucleoside Diphosphate Linked Moiety X)-Type Motif 9	gene expression/nucleotide biosythesis
Nxf1	1.61909	Nuclear RNA Export Factor 1	gene expression/RNA export
Papss2	4.53952	3'-Phosphoadenosine 5'-Phosphosulfate Synthase 2	metabolism/sulfation
Ppt2	1.36375	Palmitoyl-Protein Thioesterase 2	metabolism/lipid metabolism
Ptma	1.91379	Prothymosin, Alpha	gene expression/transcription
Rbm4	1.81848	RNA Binding Motif Protein 4	gene expression/RNA modification
Rdh10	2.16131	Retinol Dehydrogenase 10 (All-Trans)	plasticity/brain morphogen/injury
Reps1	1.37763	RALBP1 Associated Eps Domain Containing 1	vesicle-mediated transport
Rfxap	4.9846	Regulatory Factor X-Associated Protein	gene expression/transcription
Rgs2	1.9032	Regulator Of G-Protein Signaling 2	plasticity/G-protein
Rhobtb3	1.45181	Rho-Related BTB Domain Containing 3	vesicle-mediated transport
Rnf34	1.8815	Ring Finger Protein 34, E3 Ubiquitin Protein Ligase	proteosome
Rorb	3.88581	RAR-Related Orphan Receptor B	gene expression/receptor
Sgpp1	1.55732	Sphingosine-1-Phosphate Phosphatase 1	metabolism/lipid metabolism
Shc3	1.63568	SHC (Src Homology 2 Domain Containing) Transforming Protein 3	signal transduction
Shd	2.78396	Src Homology 2 Domain Containing Transforming Protein D	signal transduction
Stat3	1.60379	Signal Transducer And Activator Of Transcription 3 (Acute-Phase Response Factor)	gene expression/transcription
Taf13	1.68607	TAF13 RNA Polymerase II, TATA Box Binding Protein (TBP)-Associated Factor, 18kDa	gene expression/replication
Tex264	2.22718	Testis Expressed 264	unknown
Tob1	2.36116	Transducer Of ERBB2, 1	gene expression/proliferation
Trim2	2.69861	Tripartite Motif Containing 2	proteosome
Ubl3	1.51691	Ubiquitin-Like 3	proteosome
Vamp2	1.61841	Vesicle-Associated Membrane Protein 2 (Synaptobrevin 2)	vesicle-mediated transport
Xbp1	1.36859	X-Box Binding Protein 1	gene expression/transcription
Zdhhc14	2.23178	Zinc Finger, DHHC-Type Containing 14	protein modification
Zfr	1.44951	Zinc Finger RNA Binding Protein	gene expression/RNA export

## Sheet: neu-CREB direct targets
Gene Symbol	Average FC	Gene Name	Category
Slc2a3	2.22923	solute carrier family 2 (facilitated glucose transporter), member 3	carrier/glucose
Sfxn3	2.17061	sideroflexin 3	carrier/iron
Clstn3	2.11388	calsyntenin 3	cytoskeleton/actin binding
Adam9	1.95677	a disintegrin and metallopeptidase domain 9 (meltrin gamma)	cytoskeleton/cell matrix interactions
Nefl	2.15745	neurofilament, light polypeptide	cytoskeleton/microtubule
Fos	45.7713	FBJ Murine Osteosarcoma Viral Oncogene Homolog	gene expression/transcription
Emd	3.50525	Emerin	gene expression/transcription
Ets2	2.80456	V-Ets Avian Erythroblastosis Virus E26 Oncogene Homolog 2	gene expression/transcription
Hars	1.96355	Histidyl-TRNA Synthetase	gene expression/transcription
Nr4a1	66.1537	nuclear receptor	gene expression/transcription
Nr4a2	24.0273	nuclear receptor	gene expression/transcription
Impact	2.64792	Impact RWD domain protein	gene expression/translation
Bscl2	1.91182	Berardinelli-Seip Congenital Lipodystrophy 2 (Seipin)	metabolism/lipid droplets
Slc25a3	1.96852	solute carrier family 25 (mitochondrial carrier, phosphate carrier), member 3	mitochondria/phosphate carrier
Per1	3.94129	period homolog 1 (Drosophila)	neurotransmission/circadian rhythm
Syt13	2.17537	synaptotagmin XIII	neurotransmission/exocytosis
Fosl2	2.74417	FOS-Like Antigen 2	neurotransmission/GABA
Gad2	3.00853	glutamic acid decarboxylase 2	neurotransmission/glutamate
Gng4	2.35456	Guanine Nucleotide Binding Protein (G Protein), Gamma 4	neurotransmission/glutamate
Grin1	2.26326	glutamate receptor, ionotropic, NMDA1 (zeta 1)	neurotransmission/glutamate
Oat	2.17457	ornithine aminotransferase	neurotransmission/glutamate and GABA synthesis
Npy	3.92201	neuropeptide Y	neurotransmission/neuropeptide
Scg2	3.90337	secretogranin II	neurotransmission/neuropeptide
Sst	3.31985	Somatostatin	neurotransmission/neuropeptide
Tac1	5.0278	Tachykinin, Precursor 1	neurotransmission/neuropeptide
Htr2c	3.70261	5-Hydroxytryptamine (Serotonin) Receptor 2C, G Protein-Coupled	neurotransmission/neurotransmitter
Wbp5	2.73459	WW Domain Binding Protein 5	protein interaction
Pi4k2a	2.21195	Phosphatidylinositol 4-Kinase Type 2 Alpha	signal transduction/
Pde10a	2.13249	phosphodiesterase 10A	signal transduction/cAMP and cGMP
Spry2	2.33141	sprouty homolog 2 (Drosophila)	signal transduction/growth factor
Cnn3	1.99459	calponin 3, acidic	signal transduction/MAPK activation
Chgb	1.90364	chromogranin B	signal transduction/neurohormone
Dusp1	12.9906	dual specificity phosphatase 1	signal transduction/phosphatase
Pmvk	2.58919	phosphomevalonate kinase	signal transduction/phosphatase
Ppp1r3c	3.17978	protein phosphatase 1, regulatory (inhibitor) subunit 3C	signal transduction/phosphatase
Ptp4a1	3.11796	Protein Tyrosine Phosphatase Type IVA, Member 1	signal transduction/tyrosine phosphatase
Ptprn	3.47697	Protein Tyrosine Phosphatase, Receptor Type, N	signal transduction/tyrosine phosphatase
Mcl1	1.91006	Myeloid Cell Leukemia 1	stress response/apoptosis
Gadd45b	3.60492	growth arrest and DNA-damage-inducible 45 beta	stress response/DNA
