# Supplementary material for: CREB Regulates Distinct Adaptive Transcriptional Programs in Astrocytes and Neurons
Source: Sci Rep. 2017 Jul 25;7:6390. doi: 10.1038/s41598-017-06231-x (PMC5526874; doi:10.1038/s41598-017-06231-x)
Supplement: Supplementary file 5 — Supplementary Dataset 4 [file 41598_2017_6231_MOESM5_ESM.xls]

## Sheet: Glutamate-Glutamine
		NE		FSK		VP16
name	symbol	logFC	Adj. P value	logFC	Adj. P value	logFC	Adj. P value
glutamate dehydrogenase	Glud1	-0.232256	0.0200953	0.315349	0.0124537	-0.232256	0.0200953
solute carrier family 1 (glial high affinity glutamate transporter), member 3. EAAT1	Scl1a3	0		0		-0.85212	1.06e-06
EAAT2	Slc1a2	0.570421	0.00362852	0.571368	0.00283778	0
Glutamine synthetase	GS			0		0
ASCT2	slc1a5	-0.501079	0.00013658	-0.744545	2.78e-06	1.87495	1.92e-11
SNATs	Slc38a2	0				1.08201	3.21e-05
SNATs	Slc38a3	0		0.488531	0.00180934	-1.01438	3.04e-07
SNATs	Slc38a4	0				1.25181	2.79e-08
SNATs	Slc38a7	-0.572599	0.0074257	-0.519864	0.0110703	0.801826	7.43e-05
Present in the first quartile of the TRAP list
Differentially expressed in the three groups

## Sheet: GSH
		NE		FSK		VP16
name	symbol	logFC	Adj. P value	logFC	Adj. P value	logFC	Adj. P value
glutamate-cysteine ligase, catalytic subunit	Gclc	-0.309547	0.0200485	0		0.93298	1.96e-07
glutathione synthetase	GSS	-0.452063	0.00858554	-0.585812	0.00104339	-0.573328	0.00022003
ATP-binding cassette, subfamily G (WHITE)	Abcg3	0.38872	0.00227393	0.47928	0.00032522	0
ATP-binding cassette, subfamily G (WHITE)	Abcg1	0		-0.476957	0.00032522	0
ATP-binding cassette, subfamily G (WHITE)	Abcg2	0		0		1.69607	6.42e-09
ATP-binding cassette, subfamily G (WHITE)	Abcg4	0		0		-0.499654	2.15e-05
ATP-binding cassette, subfamily G (WHITE)	Abcg5	0		0		0.209559	0.0169583
glutathione peroxidase	Gpx2	1.03742	0.00147147	1.09148	0.00075824	0
glutathione peroxidase	Gpx4	0.43811	0.00889725	0.528043	0.00190211	0.846307	4.45e-06
glutathione peroxidase	Gpx8	-0.43835	0.00088002	-0.487388	0.00028225	0
glutathione peroxidase	Gpx1	0		0		-0.275497	0.0305417
glutathione peroxidase	Gpx3	0		0		-0.190719	0.0236709
glutathione peroxidase	GPx7	0		0		0.43106	0.0127673
glutathione peroxidase	Gpx8	0		0		-0.474301	5.52e-05
gamma-glutamyltransferase	Ggt1	0		0.268977	0.0445643	-0.40178	0.00085291
glutathione reductase	Gsr	0		0		1.41605	1.36e-06
Gamma-glutammylcysteine synthethase	Gclc	Not in the array		0
Present in the first quartile of the TRAP list
Differentially expressed in the three groups

## Sheet: Potassium
		NE		FSK		VP16
name	symbol	logFC	Adj. P value	logFC	Adj. P value	logFC	Adj. P value
potassium voltage-gated channel, shaker-related subfamily, member 1	Kcna1	-1.44107	8.33e-06	-1.69254	1.28e-06	1.2593	2.26e-06
potassium voltage-gated channel, shaker-related subfamily, member 4	Kcna4	-0.342583	0.0188044	-0.345716	0.0146721	-0.378035	0.00193136
potassium voltage gated channel, shaker related subfamily, member 7	Kcna7	0		0		0.856927	4.16e-05
potassium voltage gated channel, shaker related subfamily, member 8	Kcna8	0		0		3.75395	1.11e-11
potassium voltage-gated channel, shaker-related subfamily, beta member 1	Kcnab1	0		0		-0.749664	4.32e-05
potassium voltage-gated channel, shaker-related subfamily, beta member 3	Kcnab3	0		0		-0.475254	2.9e-05
potassium voltage gated channel, Shab-related subfamily, member 1	Kcnb1	0		0		-1.17884	6.21e-06
potassium voltage gated channel, Shab-related subfamily, member 2	Kcnb2	-1.61278	5.22e-07	-1.60448	3.71e-07	-1.64031	2.24e-08
potassium voltage gated channel, Shaw-related subfamily, member 3	Kcnc3	0		0.639812	0.00506892	2.7821	3.95e-10
potassium voltage-gated channel, Shal-related subfamily, member 1	Kcnd1	0		0.353565	0.00324821	-0.645453	2.5e-06
potassium voltage-gated channel, Shal-related subfamily, member 2	Kcnd2	0		0		-0.361442	0.00135058
potassium voltage-gated channel, Shal-related subfamily, member 3	Kcnd3	-0.451454	0.0134244	-0.609123	0.00135151	0
potassium voltage-gated channel, Isk-related family, member 1	Kcne1	0.560521	0.00151137	0.813533	5.01e-05	0
potassium voltage-gated channel, Isk-related family, member 2	Kcne2	0.567627	0.00991187	0.659347	0.00285098	-0.578581	0.00155932
potassium voltage-gated channel, Isk-related family, member 3	Kcne3	0		0		0.783372	1.42e-06
potassium voltage-gated channel, subfamily G, member 1	Kcng1	-1.11411	1.23e-05	-1.04495	1.48e-05	-0.842822	1.44e-05
potassium voltage-gated channel, subfamily G, member 2	Kcng2	0		0		3.4776	2.94e-12
potassium voltage-gated channel, subfamily G, member 3	Kcng3	0		0		0.65358	0.00031771
potassium voltage-gated channel, subfamily H (eag-related), member 1	Kcnh1	1.71256	1.15e-05	-1.04495	1.48e-05	-0.802809	0.000944893
potassium voltage-gated channel, subfamily H (eag-related), member 2	Kcnh2	0		0		0.42806	0.000906727
potassium voltage-gated channel, subfamily H (eag-related), member 6	Kcnh6	0		0		2.39683	3.73e-10
potassium inwardly-rectifying channel, subfamily J, member 4	Kcnj4	0		0		1.45142	7.69e-09
potassium inwardly-rectifying channel, subfamily J, member 5	Kcnj5	0		0		7.52e-10	2.18711
potassium inwardly-rectifying channel, subfamily J, member 8	Kcnj8	0.545902	0.00677362	0.587317	0.00325323	0
potassium inwardly-rectifying channel, subfamily J, member 9	Kcnj9	0		0		3.92699	1.15e-10
potassium inwardly-rectifying channel, subfamily J, member 13	Kcnj13	0		0		-1.61437	3.82e-07
potassium inwardly-rectifying channel, subfamily J, member 14	Kcnj14	0		0		0.94014	7.21e-07
potassium channel, subfamily K, member 1	Kcnk1	-1.03674	7.83e-05	-1.28361	7.87e-06	0
potassium channel, subfamily K, member 2	Kcnk2	-1.31743	2.39e-07	-1.70187	1.65e-08	-1.88512	2.43e-10
potassium channel, subfamily K, member 5	Kcnk5	0		0		0.959675	1.42e-05
potassium channel, subfamily K, member 6	Kcnk6	0		0		2.05124	7.77e-10
potassium channel, subfamily K, member 7	Kcnk7	0		0		1.17372	1.59e-06
potassium channel, subfamily K, member 10	Kcnk10	0.657106	0.000141319	0.957261	3.51e-06	2.03167	2.89e-10
potassium channel, subfamily K, member 12	Kcnk12					3.73559	1.46e-10
potassium channel, subfamily K, member 13	Kcnk13	-0.748721	0.00946179			0
potassium large conductance calcium-activated channel, subfamily M, beta member 4	Kcnmb4	-0.462176	0.00260684	-0.388882	0.00685207	-1.10637	8.05e-08
potassium intermediate/small conductance calcium-activated channel, subfamily N, member 3	Kcnn3	0.64876	7.99e-05	0.371028	0.00522526	0
potassium intermediate/small conductance calcium-activated channel, subfamily N, member 4	Kcnn4	-0.584526	0.00235751	-0.490988	0.00628582	-0.472073	0.0018506
potassium voltage-gated channel, KQT-like subfamily, member 1	Kcnq1	0		0		3.2663	2.07e-10
potassium voltage-gated channel, KQT-like subfamily, member 3	Kcnq3	0		0		-0.887735	0.000475573
potassium voltage-gated channel, delayed-rectifier, subfamily S, member 1	Kcns1	0		0		2.83144	6.31e-12
potassium voltage-gated channel, delayed-rectifier, subfamily S, member 3	Kcns3	-1.44186	0.00214369	-1.65226	0.000555108	-1.48486	0.000236217
potassium channel, subfamily T, member 1	Kcnt1	0		0		0.736442	1.06e-06
potassium channel, subfamily V, member 1	Kcnv1	0		0		-0.571587	2.39e-05
potassium voltage-gated channel, shaker-related subfamily, member 2	Kcna 2	0		0		0
potassium voltage-gated channel, shaker-related subfamily, member 3	Kcna 3	0		0		0
potassium voltage-gated channel, shaker-related subfamily, member 5	Kcna5	0		0		0
potassium voltage-gated channel, shaker-related subfamily, member 6	Kcna6	0		0		0
potassium voltage-gated channel, shaker-related subfamily, member 9	Kcna9	0		0		0
potassium voltage-gated channel, shaker-related subfamily, member 10	Kcna10	0		0		0
potassium voltage-gated channel, shaker-related subfamily, beta member 2	Kcnab2	0		0		0
potassium voltage-gated channel, Isk-related family, member 4	Kcne4	0		0		0
potassium voltage-gated channel, subfamily F, member 1	Kcnf1	0		0		0
potassium voltage-gated channel, subfamily G, member 4	Kcng4	0		0		0
potassium voltage-gated channel, subfamily H (eag-related), member 3	Kcnh3	0		0		0
potassium voltage-gated channel, subfamily H (eag-related), member 4	Kcnh4	0		0		0
potassium voltage-gated channel, subfamily H (eag-related), member 5	Kcnh5	0		0		0
potassium voltage-gated channel, subfamily H (eag-related), member 7	Kcnh7	0		0		0
potassium inwardly-rectifying channel, subfamily J, member 1	Kcnj1	0		0		0
potassium inwardly-rectifying channel, subfamily J, member 2	Kcnj2	0		0		0
potassium inwardly-rectifying channel, subfamily J, member 3	Kcnj3	0		0		0
potassium inwardly-rectifying channel, subfamily J, member 6	Kcnj6	0		0		0
potassium inwardly-rectifying channel, subfamily J, member 10	Kcnj10	0		0		0
potassium inwardly rectifying channel, subfamily J, member 11	Kcnj11	0		0		0
potassium inwardly-rectifying channel, subfamily J, member 15	Kcnj15	0		0		0
potassium inwardly-rectifying channel, subfamily J, member 16	Kcnj16	0		0		0
potassium channel, subfamily K, member 3	Kcnk3	0		0		0
potassium channel, subfamily K, member 4	Kcnk4	0		0		0
potassium channel, subfamily K, member 9	Kcnk9	0		0		0
potassium channel, subfamily K, member 15	Kcnk15	0		0		0
potassium channel, subfamily K, member 16	Kcnk16	0		0		0
potassium large conductance calcium-activated channel, subfamily M, alpha member 1	Kcnma1	0		0		0
potassium large conductance calcium-activated channel, subfamily M, beta member 1	Kcnmb1	0		0		0
potassium large conductance calcium-activated channel, subfamily M, beta member 2	Kcnmb2	0		0		0
potassium intermediate/small conductance calcium-activated channel, subfamily N, member 1	Kcnn1	0		0		0
potassium intermediate/small conductance calcium-activated channel, subfamily N, member 2	Kcnn2	0		0		0
potassium voltage-gated channel, KQT-like subfamily, member 2	Kcnq2	0		0		0
potassium voltage-gated channel, KQT-like subfamily, member 5	Kcnq5	0		0		0
potassium voltage-gated channel, delayed-rectifier, subfamily S, member 2	Kcns2	0		0		0
potassium channel, subfamily T, member 2	Kcnt2	0		0		0
potassium channel, subfamily V, member 2	Kcnv2	0		0		0
Present in the first quartile of the TRAP list
Differentially expressed in the three groups

## Sheet: ATPase
		NE		FSK		VP16
name	symbol	logFC	Adj. P value	logFC	Adj. P value	logFC	Adj. P value
ATPase, Na+/K+ transporting, alpha 1 polypeptide	Atp1a1	0		0		-0.432695	0.00062886
ATPase, Na+/K+ transporting, beta 1 polypeptide	Atp1b1	0		-0.668004	0.00270205	-1.40281	4.6668e-07
ATPase, Na+/K+ transporting, beta 2 polypeptide	Atp1b2	0		0.705883	0.0268449	-1.04645	0.000405577
ATPase, Na+/K+ transporting, beta 3 polypeptide	Atp1b3	0		0		0.276957	0.0330771
ATPase, Na+/K+ transporting, alpha 2 polypeptide	Atp1a2	0		0		0
ATPase, Na+/K+ transporting, alpha 3 polypeptide	Atp1a3	0		0		0
ATPase, Na+/K+ transporting, alpha 4 polypeptide	Atp1a4	0		0		0
ATPase, (Na+)/K+ transporting, beta 4 polypeptide	Atp1b4	0		0		0
Present in the first quartile of the TRAP list
Differentially expressed in the three groups

## Sheet: Ionic Transporters
		NE		FSK		VP16
name	symbol	logFC	Adj. P value	logFC	Adj. P value	logFC	Adj. P value
solute carrier family 12 (sodium/potassium/chloride transporters), member 2	Slc12a2	-0.74229	7.84e-05	-1.02779	2.84e-06	-0.471033	0.0004764
solute carrier family 12 (potassium/chloride transporters), member 4	Slc12a4	0		0		-0.44912	0.00051776
solute carrier family 12 (potassium/chloride transporters), member 5	Slc12a5	0		0		-0.551475	0.00912425
solute carrier family 12 (potassium/chloride transporters), member 6	Slc12a6	0		0		-0.970835	1.91e-06
solute carrier family 12 (potassium/chloride transporters), member 7	Slc12a7	-0.387684	0.00730041	-0.376493	0.00706024	-0.557967	5.62e-05
solute carrier family 12 (potassium/chloride transporters), member 8	Slc12a8	0		0		-1.15951	2.58e-05
solute carrier family 12 (potassium/chloride transporters), member 9	Slc12a9	0		0		0.840605	7.32e-05
solute carrier family 12 (sodium/potassium/chloride transporters), member 1	Slc12a1	0		0		0
solute carrier family 12 (sodium/chloride transporters), member 3	Slc12a3	0		0		0
Present in the first quartile of the TRAP list
Differentially expressed in the three groups

## Sheet: ApoE Cholesterol
		NE		FSK		VP16
name	symbol	logFC	Adj. P value	logFC	Adj. P value	logFC	Adj. P value
ATP-binding cassette, subfamily A (ABC1), member 1	Abca1	0.631231	0.00324061	0.598795	0.00374193	-1.02976	5.51e-06
ATP-binding cassette, subfamily G (WHITE), member 1	Abcg1	0		-0.476957	0.0282622	0
ATP-binding cassette, subfamily G (WHITE), member 2	Abcg2	0		0		1.69607	6.42e-09
ATP-binding cassette, subfamily G (WHITE), member 3	Abcg3	0.38872	0.00227393	0.47928	0.00032522	0
3-hydroxy-3-methylglutaryl-CoA reductase	Hmgcr	0		0		0.656035	1.2e-06
low density lipoprotein receptor-related protein 1	Lrp1	0		0		-0.528998	0.014532
low density lipoprotein receptor	Ldlr	-0.593531	0.0271666	-0.636181	0.0152431	1.82819	2.76e-07
Present in the first quartile of the TRAP list
Differentially expressed in the three groups

## Sheet: SNARES
		NE		FSK		VP16
name	symbol	logFC	Adj. P value	logFC	Adj. P value	logFC	Adj. P value
vesicle-associated membrane protein 1	Vamp1	0.650378	0.00457722	1.32972	8.46e-06	1.58038	1.6e-07
vesicle-associated membrane protein 2	Vamp2	0.291364	0.0157341	0.294079	0.0122068	1.26623	2.76e-09
vesicle-associated membrane protein 3	Vamp3	0		0		-0.28702	0.0007266
vesicle-associated membrane protein 4	Vamp4	0		0		3.27803	4.9e-13
vesicle-associated membrane protein 5	Vamp5	-0.897992	1.01e-05	-0.979382	3e-06	-1.05993	1.29e-07
vesicle-associated membrane protein 8	Vamp8	-0.326338	0.00915177	-0.217467	0.0667486	-0.254787	0.0089322
synaptosomal-associated protein 23	Snap23	0		0		-0.409776	0.00082506
synaptosomal-associated protein 25	Snap25	0.386871	0.0254387	0.324607	0.0699926	0.974667	2.62e-06
Syntaxin 2	Stx2	0		0		-0.557005	0.00105692
Syntaxin 3	Stx3	0		0		-1.03658	3.96e-06
Syntaxin 4	Stx4	0		0		0.741054	1.43e-06
Syntaxin 5	Stx5	0		0		1.33651	5.84e-08
Syntaxin 6	Stx6	0		0		0.300328	0.00086036
Syntaxin 7	Stx7	0		0		-0.630672	0.00527691
Syntaxin 8	Stx8	0		0		-0.306798	0.00231412
Syntaxin 12	Stx12	0		0		0.229747	0.00693495
Syntaxin 19	Stx19	-0.461831	0.00405726	-0.312775	0.0352944	0
Syntaxin 11	Stx11	0		-1.21091	7.38e-05	1.15683	1.54e-05
syntaxin binding protein 1	Stxbp1	0		0		0.653764	1.4e-06
syntaxin binding protein 3	Stxbp3	0		0		-0.692652	0.00161004
synaptotagmin IV	Syt4	4.19521	1.11e-09	3.15955	1.11e-08	2.56559	3.03e-05
synaptotagmin XI	Syt11	-0.357718	0.00984038	-0.435683	0.00197284	0.889583	4.07e-07
synaptotagmin XVII	Syt17	-0.782556	0.00029683	-0.740601	0.00035743	-1.12733	9.12e-07
synaptotagmin V	Syt5	0.377542	0.00458536	0.310572	0.0131751	1.03958	4.36e-08
synaptotagmin XIII	Syt13	0		0.488967	0.00609827	0.899372	5.76e-06
Synaptotagmin III	Syt3	0		0		-0.365487	0.00433706
Synaptotagmin XII	Syt12	0		0		-0.398851	0.0106544
synaptotagmin XVI	Syt16	0		0		-0.368431	0.0192932
vesicle-associated membrane protein 7	Vamp7	0		0		0
synaptotagmin I	Syt1	0		0		0
Synaptotagmin III	Syt2	0		0		0
Synaptotagmin V	Syt5	0		0		0
Synaptotagmin VI	Syt6	0		0		0
Synaptotagmin VII	Syt7	0		0		0
Synaptotagmin VIII	Syt8	0		0		0
Synaptotagmin IX	Syt9	0		0		0
Synaptotagmin X	Syt10	0		0		0
Synaptotagmin XIV	Syt14	0		0		0
Synaptotagmin XV	Syt15	0		0		0
Synaptotagmin XVI	Syt16	0		0		0
syntaxin 1A (brain)	Stx1a	0		0		0
syntaxin 1B	Stx1b	0		0		0
syntaxin 2	Stx2	0		0		0
syntaxin 16	Stx16	0		0		0
syntaxin 17	Stx17	0		0		0
Present in the first quartile of the TRAP list
Differentially expressed in the three groups

## Sheet: Trophic Factors
		NE		FSK		VP16
name	symbol	logFC	Adj. P value	logFC	Adj. P value	logFC	Adj. P value
nerve growth factor (beta polypeptide)	Ngf	-0.742975	5.5e-05	-0.960658	3.65e-06	-0.415086	0.00093647
brain-derived neurotrophic factor	Bdnf	0		0		0.664574	9.26e-06
vascular endothelial growth factor C	Vegfc	-1.06673	6.48e-05	-1.46097	2.5e-06	-1.12908	3.35e-06
vascular endothelial growth factor a	Vegfa	0		0		2.31516	1.35e-07
transforming growth factor, beta 2	Tgfb2	-1.07762	0.00010783	-1.13482	4.99e-05	-1.21845	1.76e-06
platelet-derived growth factor alpha polypeptide	Pdgfa	-1.36462	5.36e-07	-1.76283	1.69e-08	-0.232318	0.0381921
platelet-derived growth factor beta polypeptide	Pdgfb	-0.650639	0.00107671	-0.845494	7.65e-05	-0.248362	0.0698558
colony stimulating factor 1 (macrophage)	Csf1	-1.30764	1.51e-06	-2.01646	2.09e-08	-1.7954	3.29e-09
ciliary neurotrophic factor	Cntf	-0.980978	0.00072352	-1.11749	0.0001859	-2.14796	3.78e-08
glial cell derived neurotrophic factor	Gdnf	0		0		1.10854	2.2e-05
insulin-like growth factor 1	Igf1	0		-0.512381	0.0358575	0
nerve growth factor (beta polypeptide)	Ngf	-0.742975	5.50087e-05	-0.960658	3.64535e-06	-0.415086	0.000936465
fibroblast growth factor 2	Fgf2	0		0		0.488729	0.0087729
fibroblast growth factor 11	Fgf11	0		0		0.287939	0.00715234
fibroblast growth factor 12	Fgf12	0		0		-0.612754	0.000114972
fibroblast growth factor 13	Fgf13	0		0		-0.99738	0.00113107
fibroblast growth factor 19	Fgf19	0		0		5.30408	1.46709e-12
fibroblast growth factor 2	Fgf2	0		0		0.488729	0.0087729
fibroblast growth factor 20	Fgf20	0		0		0.203943	0.0447629
fibroblast growth factor 21	Fgf21	0		0		0.992892	6.44775e-07
fibroblast growth factor 23	Fgf23	0		0		0.225103	0.0154724
fibroblast growth factor 3	Fgf3	0		0		4.76039	1.00631e-13
fibroblast growth factor 5	Fgf5	0		0		1.2216	2.47137e-07
fibroblast growth factor 9	Fgf9	0		0		3.00231	4.86226e-10
fibroblast growth factor 18	Fgf18	0		-0.987135	0.000875605	0
fibroblast growth factor 4	Fgf4	0		0		0
fibroblast growth factor 6	Fgf6	0		0		0
fibroblast growth factor 7	Fgf7	0		0		0
fibroblast growth factor 8	Fgf8	0		0		0
fibroblast growth factor 10	Fgf10	0		0		0
fibroblast growth factor 14	Fgf14	0		0		0
fibroblast growth factor 16	Fgf16	0		0		0
fibroblast growth factor 17	Fgf17	0		0		0
fibroblast growth factor 18	Fgf18	0		0		0
fibroblast growth factor 19	Fgf19	0		0		0
fibroblast growth factor 22	Fgf22	0		0		0
neurotrophin 3	Ntf3	0		0		0
neurotrophin 4	Ntf4	0		0		0
tumor necrosis factor	Tnf	0		0		0
Present in the first quartile of the TRAP list
Differentially expressed in the three groups
